# Supplementary material for: Global Systems-Level Analysis of Hfq and SmpB Deletion Mutants in Salmonella: Implications for Virulence and Global Protein Translation
Source: PLoS One. 2009 Mar 11;4(3):e4809. doi: 10.1371/journal.pone.0004809 (PMC2652828; doi:10.1371/journal.pone.0004809)
Supplement: Table S1 — List of gene products (proteins) regulated by Hfq and gene products (proteins) regulated by SmpB under the growth conditions examined. (1.17 MB XLS) [file pone.0004809.s001.xls]

## Sheet: Index
Sheet Number	Contents
1	Salmonella Typhimurium 14028 proteome observed across all the four growth conditions sampled
2	Proteins differentially regulated by Hfq across all the four growth conditions sampled
3	Proteins regulated by Hfq under acidic minimal media 1 (AMM-1) condition
4	Proteins regulated by Hfq under AMM-2 condition
5	Proteins regulated by Hfq under LB_Stat condition
6	Proteins regulated by Hfq under LB_Log condition
7	Proteins differentially regulated by SmpB across all the four growth conditions sampled
8	Proteins regulated by SmpB under acidic minimal media 1 (AMM-1) condition
9	Proteins regulated by SmpB under AMM-2 condition
10	Proteins regulated by SmpB under LB_Stat condition
11	Proteins regulated by SmpB under LB_Log condition
12	Proteins co-regulated by Hfq and SmpB under AMM-1 condition
13	Proteins co-regulated by Hfq and SmpB under AMM-2 condition
14	Proteins co-regulated by Hfq and SmpB under LB_Stat condition
15	Proteins co-regulated by Hfq and SmpB under LB_Log condition
16	Summary of regulation by Hfq and SmpB under the four growth conditions sampled

## Sheet: 1. Observed proteome
Protein	Description
PSLT023	DNA replication (repA2) {Salmonella typhimurium LT2 SGSC1412}
PSLT042	putative integrase protein {Salmonella typhimurium LT2 SGSC1412}
PSLT043	putative phosphoribulokinase / uridine kinase family {Salmonella typhimurium LT2 SGSC1412}
PSLT046	putative carbonic anhydrase {Salmonella typhimurium LT2 SGSC1412}
PSLT048	alpha-helical coiled coil protein (tlpA) {Salmonella typhimurium LT2 SGSC1412}
PSLT051	putative cytoplasmic protein (samB) {Salmonella typhimurium LT2 SGSC1412}
PSLT052	plasmid partition protein A (parA) {Salmonella typhimurium LT2 SGSC1412}
PSLT053	plasmid partition protein B (parB) {Salmonella typhimurium LT2 SGSC1412}
PSLT095	conjugative transfer: aggregate stability (traN) {Salmonella typhimurium LT2 SGSC1412}
PSLT103	conjugative transfer: surface exclusion (traT) {Salmonella typhimurium LT2 SGSC1412}
PSLT108	conjugative transfer: oriT nicking-unwinding (traI) {Salmonella typhimurium LT2 SGSC1412}
STM0002	aspartokinase I , bifunctional enxyme N-terminal is (thrA) {Salmonella typhimurium LT2 SGSC1412}
STM0003	homoserine kinase (thrB) {Salmonella typhimurium LT2 SGSC1412}
STM0004	threonine synthase (thrC) {Salmonella typhimurium LT2 SGSC1412}
STM0005	putative cytoplasmic protein (yaaA) {Salmonella typhimurium LT2 SGSC1412}
STM0007	transaldolase B (talB) {Salmonella typhimurium LT2 SGSC1412}
STM0008	putative molybdochetalase in molybdopterine biosynthesis (mog) {Salmonella typhimurium LT2 SGSC1412}
STM0012	chaperone Hsp70 in DNA biosynthesis/cell division (dnaK) {Salmonella typhimurium LT2 SGSC1412}
STM0013	heat shock protein, DnaJ and GrpE stimulates (dnaJ) {Salmonella typhimurium LT2 SGSC1412}
STM0035	putative arylsulfatase {Salmonella typhimurium LT2 SGSC1412}
STM0043	30S ribosomal subunit protein S20 (rpsT) {Salmonella typhimurium LT2 SGSC1412}
STM0045	flavokinase and FAD synthetase (ribF) {Salmonella typhimurium LT2 SGSC1412}
STM0046	isoleucine tRNA synthetase (ileS) {Salmonella typhimurium LT2 SGSC1412}
STM0049	regulates the activity of guanosine 3,5-bispyrophosphate synthetase (lytB) {Salmonella typhimurium LT2 SGSC1412}
STM0051	putative purine nucleoside hydrolase (rihC) {Salmonella typhimurium LT2 SGSC1412}
STM0064	dihydrodipicolinate reductase (dapB) {Salmonella typhimurium LT2 SGSC1412}
STM0066	carbamoyl-phosphate synthetase, glutamine-hydrolysing small subunit (carA) {Salmonella typhimurium LT2 SGSC1412}
STM0067	carbamoyl-phosphate synthase, large subunit (carB) {Salmonella typhimurium LT2 SGSC1412}
STM0082	putative secreted protein {Salmonella typhimurium LT2 SGSC1412}
STM0086	CPA2 family, K+ efflux antiporter, glutathione-regulated (kefC) {Salmonella typhimurium LT2 SGSC1412}
STM0087	dihydrofolate reductase type I trimethoprim resistance (folA) {Salmonella typhimurium LT2 SGSC1412}
STM0090	S-adenosylmethionine-6-N,N-adenosyl (rRNA) dimethyltransferase kasugamycin resistance (ksgA) {Salmonella typhimurium LT2 SGSC1412}
STM0091	NAD-dependent dehydrogenase/carboxylase pyridoxine phosphate biosynthetic protein PdxJ-PdxA (pdxA) {Salmonella typhimurium LT2 SGSC1412}
STM0092	peptidyl-prolyl cis-trans isomerase, survival protein (surA) {Salmonella typhimurium LT2 SGSC1412}
STM0093	Organic solvent tolerance protein (imp) {Salmonella typhimurium LT2 SGSC1412}
STM0096	RNA polymerase associated protein, putative SNF2 family (hepA) {Salmonella typhimurium LT2 SGSC1412}
STM0108	thiamine-binding periplasmic protein (tbpA) {Salmonella typhimurium LT2 SGSC1412}
STM0111	3-isopropylmalate isomerase (dehydratase), subunit with LeuD (leuC) {Salmonella typhimurium LT2 SGSC1412}
STM0112	3-isopropylmalate dehydrogenase (leuB) {Salmonella typhimurium LT2 SGSC1412}
STM0113	2-isopropylmalate synthase (leuA) {Salmonella typhimurium LT2 SGSC1412}
STM0118	transcriptional repressor of fru operon and others (fruR) {Salmonella typhimurium LT2 SGSC1412}
STM0120	putative S-adenosyl methionine adenyltransferase (yabC) {Salmonella typhimurium LT2 SGSC1412}
STM0122	division specific transpeptidase, penicillin-binding protein 3 re (ftsI) {Salmonella typhimurium LT2 SGSC1412}
STM0123	UDP-N-acetylmuramoylalanyl-D-glutamate 2,6-diaminopimelate ligase (murE) {Salmonella typhimurium LT2 SGSC1412}
STM0124	D-alanine:D-alanine-adding enzyme (murF) {Salmonella typhimurium LT2 SGSC1412}
STM0126	UDP-N-acetylmuramoylalanine-D-glutamate ligase (murD) {Salmonella typhimurium LT2 SGSC1412}
STM0128	UDP-N-acetylglucosamine:N-acetylmuramyl-(pentapeptide) pyrophosphoryl-undecaprenol N-acetylglucosamine transferase (murG) {Salmonella typhimurium LT2 SGSC1412}
STM0129	L-alanine adding enzyme, UDP-N-acetyl-muramate:alanine ligase (murC) {Salmonella typhimurium LT2 SGSC1412}
STM0130	D-alanine-D-alanine ligase B, affects cell division (ddlB) {Salmonella typhimurium LT2 SGSC1412}
STM0132	ATP-binding cell division protein, septation process, complexes (ftsA) {Salmonella typhimurium LT2 SGSC1412}
STM0133	tubulin-like GTP-binding protein and GTPase, forms circumferential (ftsZ) {Salmonella typhimurium LT2 SGSC1412}
STM0134	UDP-3-O-acyl N-acetylglucosamine deacetylase (lpxC) {Salmonella typhimurium LT2 SGSC1412}
STM0136	preprotein translocase secretion protein of IISP family (secA) {Salmonella typhimurium LT2 SGSC1412}
STM0139	putative cytoplasmic protein (yacF) {Salmonella typhimurium LT2 SGSC1412}
STM0140	putative nucleotide kinase (yacE) {Salmonella typhimurium LT2 SGSC1412}
STM0141	GMP reductase (guaC) {Salmonella typhimurium LT2 SGSC1412}
STM0151	transcriptional repressor for pyruvate dehydrogenase complex (GntR (pdhR) {Salmonella typhimurium LT2 SGSC1412}
STM0152	pyruvate dehydrogenase, decarboxylase component (aceE) {Salmonella typhimurium LT2 SGSC1412}
STM0153	pyruvate dehydrogenase, dihydrolipoyltransacetylase component (aceF) {Salmonella typhimurium LT2 SGSC1412}
STM0154	lipoamide dehydrogenase (NADH) component of 2-oxodehydrogenase and (lpdA) {Salmonella typhimurium LT2 SGSC1412}
STM0158	aconitate hydratase 2 (acnB) {Salmonella typhimurium LT2 SGSC1412}
STM0159	putative restriction endonuclease {Salmonella typhimurium LT2 SGSC1412}
STM0163	pyridoxine phosphate biosynthetic protein {Salmonella typhimurium LT2 SGSC1412}
STM0164	putative transcriptional regulator (LysR family) {Salmonella typhimurium LT2 SGSC1412}
STM0165	S-adenosylmethionine decarboxylase, proenzyme (speD) {Salmonella typhimurium LT2 SGSC1412}
STM0166	spermidine synthase (putrescine aminopropyltransferase) (speE) {Salmonella typhimurium LT2 SGSC1412}
STM0168	putative multicopper oxidase (cueO) {Salmonella typhimurium LT2 SGSC1412}
STM0169	glucose dehydrogenase (gcd) {Salmonella typhimurium LT2 SGSC1412}
STM0170	hypoxanthine phosphoribosyltransferase (hpt) {Salmonella typhimurium LT2 SGSC1412}
STM0171	putative carbonic anhydrase (yadF) {Salmonella typhimurium LT2 SGSC1412}
STM0179	putative xylanase/chitin deacetylase (yadE) {Salmonella typhimurium LT2 SGSC1412}
STM0180	aspartate 1-decarboxylase (panD) {Salmonella typhimurium LT2 SGSC1412}
STM0181	pantothenate synthetase (panC) {Salmonella typhimurium LT2 SGSC1412}
STM0182	3-methyl-2-oxobutanoate hydroxymethyltransferase (panB) {Salmonella typhimurium LT2 SGSC1412}
STM0184	poly(A) polymerase I (pcnB) {Salmonella typhimurium LT2 SGSC1412}
STM0186	dnaK suppressor protein (dksA) {Salmonella typhimurium LT2 SGSC1412}
STM0189	helicase, ATP-dependent (hrpB) {Salmonella typhimurium LT2 SGSC1412}
STM0190	transpeptidase of penicillin-binding protein 1b (peptidoglycan synthetase) (mrcB) {Salmonella typhimurium LT2 SGSC1412}
STM0191	outer membrane protein receptor / transporter for (fhuA) {Salmonella typhimurium LT2 SGSC1412}
STM0192	ABC superfamily (atp_bind), hydroxymate-dependent iron transport (fhuC) {Salmonella typhimurium LT2 SGSC1412}
STM0193	ABC superfamily (bind _prot), hydroxamate-dependent iron uptake (fhuD) {Salmonella typhimurium LT2 SGSC1412}
STM0202	glutamate-1-semialdehyde aminotransferase (aminomutase) (hemL) {Salmonella typhimurium LT2 SGSC1412}
STM0204	putative HesB-like domain (yadR) {Salmonella typhimurium LT2 SGSC1412}
STM0207	5-methylthioadenosine/S-adenosylhomocysteine nucleosidase (pfs) {Salmonella typhimurium LT2 SGSC1412}
STM0208	deoxyguanosine triphosphate triphosphohydrolase (dgt) {Salmonella typhimurium LT2 SGSC1412}
STM0209	periplasmic serine protease Do, heat shock protein (htrA) {Salmonella typhimurium LT2 SGSC1412}
STM0210	putative inner membrane protein (cdaR) {Salmonella typhimurium LT2 SGSC1412}
STM0211	putative cytoplasmic protein (yaeH) {Salmonella typhimurium LT2 SGSC1412}
STM0213	2,3,4,5-tetrahydropyridine-2-carboxylate N-succinyltransferase (dapD) {Salmonella typhimurium LT2 SGSC1412}
STM0214	uridylyltransferase (glnD) {Salmonella typhimurium LT2 SGSC1412}
STM0215	methionine aminopeptidase (map) {Salmonella typhimurium LT2 SGSC1412}
STM0216	30S ribosomal subunit protein S2 (rpsB) {Salmonella typhimurium LT2 SGSC1412}
STM0217	protein chain elongation factor EF-Ts (tsf) {Salmonella typhimurium LT2 SGSC1412}
STM0218	uridylate kinase (pyrH) {Salmonella typhimurium LT2 SGSC1412}
STM0219	ribosome releasing factor (frr) {Salmonella typhimurium LT2 SGSC1412}
STM0223	putative membrane-associated Zn-dependent protease (yaeL) {Salmonella typhimurium LT2 SGSC1412}
STM0224	putative outer membrane antigen (yaeT) {Salmonella typhimurium LT2 SGSC1412}
STM0225	histone-like protein, located in outer membrane (hlpA) {Salmonella typhimurium LT2 SGSC1412}
STM0226	UDP-3-O-(3-hydroxymyristoyl)-glucosamine n-acyltransferase (lpxD) {Salmonella typhimurium LT2 SGSC1412}
STM0227	(3R)-hydroxymyristol acyl carrier protein dehydratase (fabZ) {Salmonella typhimurium LT2 SGSC1412}
STM0228	UDP-N-acetylglucosamine acetyltransferase (lpxA) {Salmonella typhimurium LT2 SGSC1412}
STM0231	DNA polymerase III, alpha subunit (dnaE) {Salmonella typhimurium LT2 SGSC1412}
STM0232	acetylCoA carboxylase, carboxytransferase component, alpha subunit (accA) {Salmonella typhimurium LT2 SGSC1412}
STM0237	modulator of Rho-dependent transcription termination (rof) {Salmonella typhimurium LT2 SGSC1412}
STM0238	putative cytoplasmic protein (yaeP) {Salmonella typhimurium LT2 SGSC1412}
STM0242	proline tRNA synthetase (proS) {Salmonella typhimurium LT2 SGSC1412}
STM0245	putative outer membrane lipoprotein (yaeC) {Salmonella typhimurium LT2 SGSC1412}
STM0247	putative ABC superfamily (atp_bind) transport system (abc) {Salmonella typhimurium LT2 SGSC1412}
STM0255	2,5-diketo-D-gluconate reductase B (yafB) {Salmonella typhimurium LT2 SGSC1412}
STM0261	hydroxyacylglutathione hydrolase (gloB) {Salmonella typhimurium LT2 SGSC1412}
STM0307	homology to Shigella VirG protein {Salmonella typhimurium LT2 SGSC1412}
STM0308	putative amidohydrolase (yafV) {Salmonella typhimurium LT2 SGSC1412}
STM0309	putative acyl-CoA dehydrogenase (yafH) {Salmonella typhimurium LT2 SGSC1412}
STM0310	phosphoheptose isomerase (ghmA) {Salmonella typhimurium LT2 SGSC1412}
STM0316	aminoacyl-histidine dipeptidase (peptidase D) (pepD) {Salmonella typhimurium LT2 SGSC1412}
STM0317	guanine-hypoxanthine phosphoribosyltransferase (gpt) {Salmonella typhimurium LT2 SGSC1412}
STM0318	putative hydrolase of the alpha/beta superfamily (yafA) {Salmonella typhimurium LT2 SGSC1412}
STM0321	gamma-glutamate kinase (proB) {Salmonella typhimurium LT2 SGSC1412}
STM0322	gamma-glutamylphosphate reductase (proA) {Salmonella typhimurium LT2 SGSC1412}
STM0327	putative cytoplasmic protein {Salmonella typhimurium LT2 SGSC1412}
STM0357	DNA methylase restriction system (mod) {Salmonella typhimurium LT2 SGSC1412}
STM0358	DNA restriction (DNA helicase (res) {Salmonella typhimurium LT2 SGSC1412}
STM0359	putative cytoplasmic protein {Salmonella typhimurium LT2 SGSC1412}
STM0366	putative periplasmic protein (yahO) {Salmonella typhimurium LT2 SGSC1412}
STM0368	putative carboxyphosphonoenolpyruvate mutase (prpB) {Salmonella typhimurium LT2 SGSC1412}
STM0369	putative citrate synthase (prpC) {Salmonella typhimurium LT2 SGSC1412}
STM0370	putative protein in propionate catabolism (prpD) {Salmonella typhimurium LT2 SGSC1412}
STM0371	putative acetyl-CoA synthetase, propionate catabolism operon (prpE) {Salmonella typhimurium LT2 SGSC1412}
STM0372	5-aminolevulinate dehydratase ( porphobilinogen synthase) (hemB) {Salmonella typhimurium LT2 SGSC1412}
STM0380	D-alanine-D-alanine ligase A (ddlA) {Salmonella typhimurium LT2 SGSC1412}
STM0383	putative cytoplasmic protein (yaiB) {Salmonella typhimurium LT2 SGSC1412}
STM0384	induced by phosphate starvation (psiF) {Salmonella typhimurium LT2 SGSC1412}
STM0386	pyrroline-5-carboxylate reductase (proC) {Salmonella typhimurium LT2 SGSC1412}
STM0390	protein of aro operon, regulated by aroR (aroM) {Salmonella typhimurium LT2 SGSC1412}
STM0392	putative exonuclease involved in removal of stalled (rdgC) {Salmonella typhimurium LT2 SGSC1412}
STM0393	putative sugar kinase/putative transcriptional regulator (NagC/XylR familiy) (yajF) {Salmonella typhimurium LT2 SGSC1412}
STM0397	response regulator in two-component regulatory system with (phoB) {Salmonella typhimurium LT2 SGSC1412}
STM0402	putative thiol - alkyl hydroperoxide reductase {Salmonella typhimurium LT2 SGSC1412}
STM0405	tRNA-guanine transglycosylase (tgt) {Salmonella typhimurium LT2 SGSC1412}
STM0406	preprotein translocase IISP family, membrane subunit (yajC) {Salmonella typhimurium LT2 SGSC1412}
STM0407	preprotein translocase, IISP family, part of the (secD) {Salmonella typhimurium LT2 SGSC1412}
STM0408	preprotein translocase, IISP family, membrane subunit (secF) {Salmonella typhimurium LT2 SGSC1412}
STM0413	nucleoside channel receptor of phage T6 and (tsx) {Salmonella typhimurium LT2 SGSC1412}
STM0415	putative transcriptional regulator (ybaD) {Salmonella typhimurium LT2 SGSC1412}
STM0416	bifunctional pyrimidine deaminase/reductase in pathway of riboflavin (ribD) {Salmonella typhimurium LT2 SGSC1412}
STM0417	riboflavin synthase, beta chain (ribH) {Salmonella typhimurium LT2 SGSC1412}
STM0418	transcription termination L factor (nusB) {Salmonella typhimurium LT2 SGSC1412}
STM0419	thiamin-monophosphate kinase (thiL) {Salmonella typhimurium LT2 SGSC1412}
STM0421	putative oxidoreductase / K + channel protein (yajO) {Salmonella typhimurium LT2 SGSC1412}
STM0422	1-deoxyxylulose-5-phosphate synthase flavoprotein (dxs) {Salmonella typhimurium LT2 SGSC1412}
STM0423	geranyltranstransferase (farnesyldiphosphate synthase) (ispA) {Salmonella typhimurium LT2 SGSC1412}
STM0424	exonuclease VII, small subunit (xseB) {Salmonella typhimurium LT2 SGSC1412}
STM0425	sulfur transfer protein (from cys to ThiS (thiI) {Salmonella typhimurium LT2 SGSC1412}
STM0433	4-methyl-5(beta-hydroxyethyl)-thiazole synthesis (thiJ) {Salmonella typhimurium LT2 SGSC1412}
STM0435	putative cytoplasmic protein (yajQ) {Salmonella typhimurium LT2 SGSC1412}
STM0436	putative MFS family transporter (yajR) {Salmonella typhimurium LT2 SGSC1412}
STM0442	cytochrome o ubiquinol oxidase subunit I (cyoB) {Salmonella typhimurium LT2 SGSC1412}
STM0443	cytochrome o ubiquinol oxidase subunit II (cyoA) {Salmonella typhimurium LT2 SGSC1412}
STM0445	putative lipoprotein (yajG) {Salmonella typhimurium LT2 SGSC1412}
STM0447	peptidyl-prolyl cis/trans isomerase, trigger factor a molecular (tig) {Salmonella typhimurium LT2 SGSC1412}
STM0448	proteolytic subunit of clpA-clpP ATP-dependent serine protease (clpP) {Salmonella typhimurium LT2 SGSC1412}
STM0449	specificity component of clpA-clpP ATP-dependent serine protease (clpX) {Salmonella typhimurium LT2 SGSC1412}
STM0450	DNA-binding, ATP-dependent protease la cleaves RcsA and (lon) {Salmonella typhimurium LT2 SGSC1412}
STM0451	DNA-binding protein HU-beta, NS1 (HU-1) (hupB) {Salmonella typhimurium LT2 SGSC1412}
STM0452	peptidyl prolyl isomerase (cypD) {Salmonella typhimurium LT2 SGSC1412}
STM0454	putative esterase (ybaW) {Salmonella typhimurium LT2 SGSC1412}
STM0464	acyl-CoA thioesterase II (tesB) {Salmonella typhimurium LT2 SGSC1412}
STM0465	glycoprotein/polysaccharide metabolism (ybaY) {Salmonella typhimurium LT2 SGSC1412}
STM0475	RND family, acridine efflux pump (acrB) {Salmonella typhimurium LT2 SGSC1412}
STM0476	acridine efflux pump (acrA) {Salmonella typhimurium LT2 SGSC1412}
STM0478	putative small-conductance mechanosensitive channel (aefA) {Salmonella typhimurium LT2 SGSC1412}
STM0483	adenine phosphoribosyltransferase (apt) {Salmonella typhimurium LT2 SGSC1412}
STM0484	DNA polymerase III, tau and gamma subunits (dnaX) {Salmonella typhimurium LT2 SGSC1412}
STM0485	putative cytoplasmic protein (ybaB) {Salmonella typhimurium LT2 SGSC1412}
STM0487	chaperone Hsp90, heat shock protein C 62.5 (htpG) {Salmonella typhimurium LT2 SGSC1412}
STM0488	adenylate kinase (adk) {Salmonella typhimurium LT2 SGSC1412}
STM0489	ferrochelatase (hemH) {Salmonella typhimurium LT2 SGSC1412}
STM0494	UDP-sugar hydrolase 5-nucleotidase (ushA) {Salmonella typhimurium LT2 SGSC1412}
STM0495	putative cytoplasmic protein (ybaK) {Salmonella typhimurium LT2 SGSC1412}
STM0498	putative copper-transporting ATPase (copA) {Salmonella typhimurium LT2 SGSC1412}
STM0501	putative inner membrane protein (ybbK) {Salmonella typhimurium LT2 SGSC1412}
STM0505	putative oxidoreductase (ybbO) {Salmonella typhimurium LT2 SGSC1412}
STM0508	putative inner membrane protein (ybbP) {Salmonella typhimurium LT2 SGSC1412}
STM0526	putative glyoxylate utilization (ylbA) {Salmonella typhimurium LT2 SGSC1412}
STM0528	ureidoglycolate dehydrogenase (allD) {Salmonella typhimurium LT2 SGSC1412}
STM0533	phosphoribosylaminoimidazole carboxylase = AIR carboxylase, CO(2)-fixing subunit (purK) {Salmonella typhimurium LT2 SGSC1412}
STM0534	phosphoribosylaminoimidazole carboxylase = AIR carboxylase, catalytic subunit (purE) {Salmonella typhimurium LT2 SGSC1412}
STM0536	peptidyl-prolyl cis-trans isomerase B (rotamase B) (ppiB) {Salmonella typhimurium LT2 SGSC1412}
STM0537	cysteine tRNA synthetase (cysS) {Salmonella typhimurium LT2 SGSC1412}
STM0542	bifunctional 5,10-methylene-tetrahydrofolate dehydrogenase and 5,10-methylene-tetrahydrofolate cyclohydrolase (folD) {Salmonella typhimurium LT2 SGSC1412}
STM0549	fimbrial protein Z, putative transcriptional regulator (LuxR/UhpA (fimZ) {Salmonella typhimurium LT2 SGSC1412}
STM0564	putative oxidoreductase {Salmonella typhimurium LT2 SGSC1412}
STM0569	putative transport (ybdG) {Salmonella typhimurium LT2 SGSC1412}
STM0570	outer membrane N-acetyl phenylalanine beta-naphthyl ester-cleaving esterase (apeE) {Salmonella typhimurium LT2 SGSC1412}
STM0574	putative transport protein, PTS system {Salmonella typhimurium LT2 SGSC1412}
STM0578	dihydropteridine reductase/oxygen-insensitive NAD(P)H nitroreductase (nfnB) {Salmonella typhimurium LT2 SGSC1412}
STM0583	putative cytoplasmic protein (ybdK) {Salmonella typhimurium LT2 SGSC1412}
STM0585	outer membrane porin, receptor for ferric enterobactin (fepA) {Salmonella typhimurium LT2 SGSC1412}
STM0588	enterobactin synthetase, component F (nonribosomal peptide synthetase) (entF) {Salmonella typhimurium LT2 SGSC1412}
STM0589	ferric enterobactin (enterochelin) transporter (fepE) {Salmonella typhimurium LT2 SGSC1412}
STM0600	carbon starvation protein (cstA) {Salmonella typhimurium LT2 SGSC1412}
STM0602	putative glycerol dehydrogenase (ybdH) {Salmonella typhimurium LT2 SGSC1412}
STM0603	putative aminotransferase (ybdL) {Salmonella typhimurium LT2 SGSC1412}
STM0607	periplasmic disulfide isomerase, thiol-disulphide oxidase (dsbG) {Salmonella typhimurium LT2 SGSC1412}
STM0608	alkyl hydroperoxide reductase, C22 subunit detoxification of (ahpC) {Salmonella typhimurium LT2 SGSC1412}
STM0609	alkyl hydroperoxide reductase, F52a subunit detoxification of (ahpF) {Salmonella typhimurium LT2 SGSC1412}
STM0614	putative Universal stress protein UspA and related (ybdQ) {Salmonella typhimurium LT2 SGSC1412}
STM0615	putative dehydrogenase (ybdR) {Salmonella typhimurium LT2 SGSC1412}
STM0616	regulator of nucleoside diphosphate kinase (rnk) {Salmonella typhimurium LT2 SGSC1412}
STM0617	RNase I, cleaves phosphodiester bond between any (rna) {Salmonella typhimurium LT2 SGSC1412}
STM0629	RNA chaperone, negative regulator of cspA transcription (cspE) {Salmonella typhimurium LT2 SGSC1412}
STM0631	putative hydrolase (ybeM) {Salmonella typhimurium LT2 SGSC1412}
STM0633	lipoate synthase, an iron-sulfur enzyme (lipA) {Salmonella typhimurium LT2 SGSC1412}
STM0636	putative cytoplasmic protein (ybeD) {Salmonella typhimurium LT2 SGSC1412}
STM0637	D-alanyl-D-alanine carboxypeptidase, penicillin-binding protein 5 (dacA) {Salmonella typhimurium LT2 SGSC1412}
STM0638	a minor lipoprotein (rlpA) {Salmonella typhimurium LT2 SGSC1412}
STM0640	cell elongation specific transpeptidase of penicillin-binding protein (mrdA) {Salmonella typhimurium LT2 SGSC1412}
STM0641	putative cytoplasmic protein (ybeA) {Salmonella typhimurium LT2 SGSC1412}
STM0647	a minor lipoprotein (rlpB) {Salmonella typhimurium LT2 SGSC1412}
STM0648	leucine tRNA synthetase (leuS) {Salmonella typhimurium LT2 SGSC1412}
STM0653	putative cytoplasmic protein (ybeL) {Salmonella typhimurium LT2 SGSC1412}
STM0661	putative purine nucleoside hydrolase (ybeK) {Salmonella typhimurium LT2 SGSC1412}
STM0664	ABC superfamily (membrane), glutamate/aspartate transporter (gltJ) {Salmonella typhimurium LT2 SGSC1412}
STM0665	ABC superfamily (bind_prot), glutamate/aspartate transporter (gltI) {Salmonella typhimurium LT2 SGSC1412}
STM0666	apolipoprotein N-acyltransferase, copper homeostasis protein, inner membrane (lnt) {Salmonella typhimurium LT2 SGSC1412}
STM0667	putative CBS domain-containing protein (ybeX) {Salmonella typhimurium LT2 SGSC1412}
STM0669	putative phosphate starvation-inducible protein, ATP-binding (phoL) {Salmonella typhimurium LT2 SGSC1412}
STM0670	methylthiolation of isopentenylated A37 derivatives in rRNA (miaB) {Salmonella typhimurium LT2 SGSC1412}
STM0671	putative monooxygenase (ubiF) {Salmonella typhimurium LT2 SGSC1412}
STM0680	asparagine synthetase B (asnB) {Salmonella typhimurium LT2 SGSC1412}
STM0681	putative phosphatase in N-acetylglucosamine metabolism (nagD) {Salmonella typhimurium LT2 SGSC1412}
STM0682	transcriptional repressor of nag (N-acetylglucosamine) operon (NagC/XylR (nagC) {Salmonella typhimurium LT2 SGSC1412}
STM0683	N-acetylglucosamine-6-phosphate deacetylase (nagA) {Salmonella typhimurium LT2 SGSC1412}
STM0684	glucosamine-6-phosphate deaminase (nagB) {Salmonella typhimurium LT2 SGSC1412}
STM0685	Sugar Specific PTS family, n-acetylglucosamine-specific enzyme IIABC (nagE) {Salmonella typhimurium LT2 SGSC1412}
STM0686	glutamine tRNA synthetase (glnS) {Salmonella typhimurium LT2 SGSC1412}
STM0693	transcriptional repressor of iron-responsive genes (Fur family) (fur) {Salmonella typhimurium LT2 SGSC1412}
STM0694	flavodoxin 1 (fldA) {Salmonella typhimurium LT2 SGSC1412}
STM0696	putative enzyme (ybfF) {Salmonella typhimurium LT2 SGSC1412}
STM0697	negative modulator of initiation of replication, inhibits (seqA) {Salmonella typhimurium LT2 SGSC1412}
STM0698	phosphoglucomutase (pgm) {Salmonella typhimurium LT2 SGSC1412}
STM0701	ornithine decarboxylase isozyme, inducible (speF) {Salmonella typhimurium LT2 SGSC1412}
STM0711	putative cytoplasmic protein (ybgI) {Salmonella typhimurium LT2 SGSC1412}
STM0712	putative carboxylase (ybgJ) {Salmonella typhimurium LT2 SGSC1412}
STM0713	putative carboxylase (ybgK) {Salmonella typhimurium LT2 SGSC1412}
STM0730	citrate synthase (gltA) {Salmonella typhimurium LT2 SGSC1412}
STM0734	succinate dehydrogenase, flavoprotein subunit (sdhA) {Salmonella typhimurium LT2 SGSC1412}
STM0735	succinate dehydrogenase, Fe-S protein (sdhB) {Salmonella typhimurium LT2 SGSC1412}
STM0736	2-oxoglutarate dehydrogenase (decarboxylase component) (sucA) {Salmonella typhimurium LT2 SGSC1412}
STM0737	2-oxoglutarate dehydrogenase (dihydrolipoyltranssuccinase E2 component) (sucB) {Salmonella typhimurium LT2 SGSC1412}
STM0738	succinyl-CoA synthetase, beta subunit (sucC) {Salmonella typhimurium LT2 SGSC1412}
STM0739	succinyl-CoA synthetase, alpha subunit (sucD) {Salmonella typhimurium LT2 SGSC1412}
STM0740	cytochrome d terminal oxidase, polypeptide subunit I (cydA) {Salmonella typhimurium LT2 SGSC1412}
STM0741	cytochrome d terminal oxidase polypeptide subunit II (cydB) {Salmonella typhimurium LT2 SGSC1412}
STM0747	tol protein, membrane spanning protein (tolA) {Salmonella typhimurium LT2 SGSC1412}
STM0748	tol protein required for outer membrane integrity (tolB) {Salmonella typhimurium LT2 SGSC1412}
STM0749	tol protein required for outer membrane integrity (pal) {Salmonella typhimurium LT2 SGSC1412}
STM0756	quinolinate synthetase, A protein (nadA) {Salmonella typhimurium LT2 SGSC1412}
STM0759	putative homeobox protein (ybgS) {Salmonella typhimurium LT2 SGSC1412}
STM0760	3-deoxy-D-arabinoheptulosonate-7-phosphate synthase (DAHP synthetase, phenylalanine repressible) (aroG) {Salmonella typhimurium LT2 SGSC1412}
STM0772	phosphoglyceromutase 1 (gpmA) {Salmonella typhimurium LT2 SGSC1412}
STM0773	galactose-1-epimerase (mutarotase) (galM) {Salmonella typhimurium LT2 SGSC1412}
STM0774	galactokinase (galK) {Salmonella typhimurium LT2 SGSC1412}
STM0775	galactose-1-phosphate uridylyltransferase (galT) {Salmonella typhimurium LT2 SGSC1412}
STM0776	UDP-galactose 4-epimerase (galE) {Salmonella typhimurium LT2 SGSC1412}
STM0779	transcriptional repressor of modABCD operon (molybdate uptake) (modE) {Salmonella typhimurium LT2 SGSC1412}
STM0781	ABC superfamily (peri_perm), molybdate transporter (modA) {Salmonella typhimurium LT2 SGSC1412}
STM0784	putative hydrolase of the HAD superfamily (ybhA) {Salmonella typhimurium LT2 SGSC1412}
STM0785	putative 3-carboxymuconate cyclase (ybhE) {Salmonella typhimurium LT2 SGSC1412}
STM0786	putative pectinesterase (ybhC) {Salmonella typhimurium LT2 SGSC1412}
STM0788	formimionoglutamate hydrolase (hutG) {Salmonella typhimurium LT2 SGSC1412}
STM0791	histidine ammonia lyase (hutH) {Salmonella typhimurium LT2 SGSC1412}
STM0792	putative Phospholipid-binding protein (ybhB) {Salmonella typhimurium LT2 SGSC1412}
STM0793	7,8-diaminopelargonic acid synthetase (bioA) {Salmonella typhimurium LT2 SGSC1412}
STM0794	biotin synthetase (bioB) {Salmonella typhimurium LT2 SGSC1412}
STM0796	biotin biosynthesis reaction prior to pimeloyl CoA (bioC) {Salmonella typhimurium LT2 SGSC1412}
STM0797	dethiobiotin synthetase (bioD) {Salmonella typhimurium LT2 SGSC1412}
STM0798	UvrB with UvrAC is a DNA excision (uvrB) {Salmonella typhimurium LT2 SGSC1412}
STM0800	leucine-rich repeat protein (slrP) {Salmonella typhimurium LT2 SGSC1412}
STM0803	molybdopterin biosynthesis, protein B (moaB) {Salmonella typhimurium LT2 SGSC1412}
STM0806	molybdopterin converting factor, subunit 2 (moaE) {Salmonella typhimurium LT2 SGSC1412}
STM0817	putative ABC-type multidrug transport system, ATPase component (ybhF) {Salmonella typhimurium LT2 SGSC1412}
STM0818	membrane permeases, predicted cation efflux pump {Salmonella typhimurium LT2 SGSC1412}
STM0822	putative transferase (ybiB) {Salmonella typhimurium LT2 SGSC1412}
STM0827	paral putative transport protein (ybiO) {Salmonella typhimurium LT2 SGSC1412}
STM0828	ABC superfamily (atp_bind), glutamine high-affinity transporter (glnQ) {Salmonella typhimurium LT2 SGSC1412}
STM0830	ABC superfamily (bind_prot), glutamine high-affinity transporter (glnH) {Salmonella typhimurium LT2 SGSC1412}
STM0831	stress response DNA-binding protein starvation induced resistance (dps) {Salmonella typhimurium LT2 SGSC1412}
STM0833	outer membrane protease, receptor for phage OX2 (ompX) {Salmonella typhimurium LT2 SGSC1412}
STM0837	putative periplasmic protein (ybiS) {Salmonella typhimurium LT2 SGSC1412}
STM0838	putative ATPase component of ABC transporter with (ybiT) {Salmonella typhimurium LT2 SGSC1412}
STM0842	putative hydrolase of the HAD superfamily (ybiV(1)) {Salmonella typhimurium LT2 SGSC1412}
STM0846	molybdopterin biosynthesis protein (moeA) {Salmonella typhimurium LT2 SGSC1412}
STM0847	putative asparaginase (ybiK) {Salmonella typhimurium LT2 SGSC1412}
STM0848	putative ATPase components of ABC-type transport system (yliA) {Salmonella typhimurium LT2 SGSC1412}
STM0849	putative ABC transporter periplasmic binding protein (yliB) {Salmonella typhimurium LT2 SGSC1412}
STM0862	putative glutathione S-transferase (yliJ) {Salmonella typhimurium LT2 SGSC1412}
STM0863	D-alanyl-D-alanine carboxypeptidase penicillin-binding protein 6a (dacC) {Salmonella typhimurium LT2 SGSC1412}
STM0872	glutaredoxin1 redox coenzyme for glutathione-dependent ribonucleotide reductase (grxA) {Salmonella typhimurium LT2 SGSC1412}
STM0874	oxygen-insensitive NADPH nitroreductase (mdaA) {Salmonella typhimurium LT2 SGSC1412}
STM0877	ABC superfamily (peri_perm), putrescine transporter (potF) {Salmonella typhimurium LT2 SGSC1412}
STM0878	ABC superfamily (atp_bind), putrescine transporter (potG) {Salmonella typhimurium LT2 SGSC1412}
STM0887	ABC superfamily (bind_prot), arginine 3rd transport system (artJ) {Salmonella typhimurium LT2 SGSC1412}
STM0890	ABC superfamily (bind_prot), arginine transport system (artI) {Salmonella typhimurium LT2 SGSC1412}
STM0892	putative lipoprotein (ybjP) {Salmonella typhimurium LT2 SGSC1412}
STM0930	putative cytoplasmic protein (orfB) {Salmonella typhimurium LT2 SGSC1412}
STM0934	L-allo-threonine aldolase (ltaA) {Salmonella typhimurium LT2 SGSC1412}
STM0935	pyruvate dehydrogenase/oxidase FAD and thiamine PPi cofactors (poxB) {Salmonella typhimurium LT2 SGSC1412}
STM0937	hybrid cluster protein similar to prismane-protein homolog (hcp) {Salmonella typhimurium LT2 SGSC1412}
STM0941	paral putative membrane protein (ybjY) {Salmonella typhimurium LT2 SGSC1412}
STM0943	similar to CspA but not cold shock (cspD) {Salmonella typhimurium LT2 SGSC1412}
STM0945	ATP-binding subunit of serine protease (clpA) {Salmonella typhimurium LT2 SGSC1412}
STM0950	Homolog of slsA in STM {Salmonella typhimurium LT2 SGSC1412}
STM0953	protein chain initiation factor IF-1 (infA) {Salmonella typhimurium LT2 SGSC1412}
STM0955	leucyl, phenylalanyl-tRNA-protein transferase (aat) {Salmonella typhimurium LT2 SGSC1412}
STM0956	ABC superfamily (atp&memb), cytochrome-related transporter (cydC) {Salmonella typhimurium LT2 SGSC1412}
STM0958	thioredoxin reductase (trxB) {Salmonella typhimurium LT2 SGSC1412}
STM0959	regulator for lrp regulon and high-affinity branched-chain (lrp) {Salmonella typhimurium LT2 SGSC1412}
STM0961	periplasmic protein effects translocation of lipoproteins from (lolA) {Salmonella typhimurium LT2 SGSC1412}
STM0962	paral putative polynucleotide enzyme (ycaJ) {Salmonella typhimurium LT2 SGSC1412}
STM0963	serine tRNA synthetase also charges selenocystein (serS) {Salmonella typhimurium LT2 SGSC1412}
STM0964	anaerobic dimethyl sulfoxide reductase, subunit A (dmsA) {Salmonella typhimurium LT2 SGSC1412}
STM0965	anaerobic dimethyl sulfoxide reductase, subunit B (dmsB) {Salmonella typhimurium LT2 SGSC1412}
STM0970	pyruvate formate lyase activating enzyme 1 (pflA) {Salmonella typhimurium LT2 SGSC1412}
STM0972	homologous to secreted protein sopD {Salmonella typhimurium LT2 SGSC1412}
STM0973	pyruvate formate lyase I, induced anaerobically (pflB) {Salmonella typhimurium LT2 SGSC1412}
STM0975	putative cytoplasmic protein (ycaO) {Salmonella typhimurium LT2 SGSC1412}
STM0977	3-phosphoserine aminotransferase / phosphohydroxythreonine transaminase (serC) {Salmonella typhimurium LT2 SGSC1412}
STM0978	3-enolpyruvylshikimate-5-phosphate synthetase (aroA) {Salmonella typhimurium LT2 SGSC1412}
STM0980	cytidine monophosphate (CMP) kinase (cmk) {Salmonella typhimurium LT2 SGSC1412}
STM0981	30S ribosomal subunit protein S1 (rpsA) {Salmonella typhimurium LT2 SGSC1412}
STM0982	integration host factor (IHF), beta subunit site-specific (himD) {Salmonella typhimurium LT2 SGSC1412}
STM0984	ABC superfamily (atp&membrane) transport protein multicopy repressor (msbA) {Salmonella typhimurium LT2 SGSC1412}
STM0988	CTP:CMP-3-deoxy-D-manno-octulosonate transferase (kdsB) {Salmonella typhimurium LT2 SGSC1412}
STM0993	putative chromosome partitioning (mukE) {Salmonella typhimurium LT2 SGSC1412}
STM0994	kinesin-line cell division protein involved in sister (mukB) {Salmonella typhimurium LT2 SGSC1412}
STM0997	putative Metallo-beta-lactamase (ycbL) {Salmonella typhimurium LT2 SGSC1412}
STM0998	aspartate aminotransferase (aspC) {Salmonella typhimurium LT2 SGSC1412}
STM0999	outer membrane protein 1a (iab;f), porin (ompF) {Salmonella typhimurium LT2 SGSC1412}
STM1000	asparagine tRNA synthetase (asnS) {Salmonella typhimurium LT2 SGSC1412}
STM1004	nicotinate phosphoribosyltransferase (pncB) {Salmonella typhimurium LT2 SGSC1412}
STM1012	Gifsy-2 prophage probable regulatory protein {Salmonella typhimurium LT2 SGSC1412}
STM1018	Gifsy-2 prophage {Salmonella typhimurium LT2 SGSC1412}
STM1044	Gifsy-2 prophage: superoxide dismutase precursor (Cu-Zn) (sodC) {Salmonella typhimurium LT2 SGSC1412}
STM1057	aminopeptidase N (pepN) {Salmonella typhimurium LT2 SGSC1412}
STM1058	dihydro-orotate oxidase (pyrD) {Salmonella typhimurium LT2 SGSC1412}
STM1060	putative iron-sulfur protein {Salmonella typhimurium LT2 SGSC1412}
STM1062	putative ATPase component of ABC transporters with (uup) {Salmonella typhimurium LT2 SGSC1412}
STM1064	paraquat-inducible protein B (pqiB) {Salmonella typhimurium LT2 SGSC1412}
STM1067	beta-hydroxydecanoyl thioester dehydrase (trans-2-decenoyl-ACP isomerase) (fabA) {Salmonella typhimurium LT2 SGSC1412}
STM1070	putative hydrogenase, membrane component (ompA) {Salmonella typhimurium LT2 SGSC1412}
STM1075	DNA helicase IV (helD) {Salmonella typhimurium LT2 SGSC1412}
STM1076	methylglyoxal synthase (mgsA) {Salmonella typhimurium LT2 SGSC1412}
STM1078	putative cytoplasmic protein {Salmonella typhimurium LT2 SGSC1412}
STM1080	putative SAM-dependent methyltransferase (yccW) {Salmonella typhimurium LT2 SGSC1412}
STM1088	Pathogenicity island encoded protein: SPI3 (pipB) {Salmonella typhimurium LT2 SGSC1412}
STM1090	Pathogenicity island encoded protein: homologous to ipgE (pipC) {Salmonella typhimurium LT2 SGSC1412}
STM1091	Salmonella outer protein: homologous to ipgD of (sopB) {Salmonella typhimurium LT2 SGSC1412}
STM1099	4-hydroxyphenylacetate catabolism (hpaB) {Salmonella typhimurium LT2 SGSC1412}
STM1101	4-hydroxyphenylacetate catabolism (hpaG) {Salmonella typhimurium LT2 SGSC1412}
STM1102	4-hydroxyphenylacetate catabolism (hpaE) {Salmonella typhimurium LT2 SGSC1412}
STM1112	curved DNA-binding protein (cbpA) {Salmonella typhimurium LT2 SGSC1412}
STM1117	glucose-1-phosphatase (agp) {Salmonella typhimurium LT2 SGSC1412}
STM1118	putative cytoplasmic protein (yccJ) {Salmonella typhimurium LT2 SGSC1412}
STM1119	trp-repressor binding protein (wraB) {Salmonella typhimurium LT2 SGSC1412}
STM1121	putative cytoplasmic protein (ymdF) {Salmonella typhimurium LT2 SGSC1412}
STM1123	putative periplasmic protein {Salmonella typhimurium LT2 SGSC1412}
STM1124	bifunctional in plasma membrane proline dehydrogenase and (putA) {Salmonella typhimurium LT2 SGSC1412}
STM1127	putative transcriptional regulator {Salmonella typhimurium LT2 SGSC1412}
STM1133	putative dehydrogenases and related proteins {Salmonella typhimurium LT2 SGSC1412}
STM1135	paral putative oxidoreductase (ycdW) {Salmonella typhimurium LT2 SGSC1412}
STM1136	putative Histidinol phosphatase and related hydrolases of (ycdX) {Salmonella typhimurium LT2 SGSC1412}
STM1137	paral putative oxidoreductase component (ycdY) {Salmonella typhimurium LT2 SGSC1412}
STM1147	putative ACR related to the C-terminal domain {Salmonella typhimurium LT2 SGSC1412}
STM1150	periplasmic glucans biosynthesis protein (mdoG) {Salmonella typhimurium LT2 SGSC1412}
STM1151	membrane glycosyltransferase synthesis of membrane-derived oligosaccharide (MDO)/synthesis (mdoH) {Salmonella typhimurium LT2 SGSC1412}
STM1157	putative secreted protein (yceI) {Salmonella typhimurium LT2 SGSC1412}
STM1160	putative sarcosine oxidase (solA) {Salmonella typhimurium LT2 SGSC1412}
STM1163	dihydro-orotase (pyrC) {Salmonella typhimurium LT2 SGSC1412}
STM1164	putative outer membrane lipoprotein (yceB) {Salmonella typhimurium LT2 SGSC1412}
STM1165	glutaredoxin 2 (grxB) {Salmonella typhimurium LT2 SGSC1412}
STM1168	putative cytoplasmic protein (yceH) {Salmonella typhimurium LT2 SGSC1412}
STM1169	putative virulence factor (mviM) {Salmonella typhimurium LT2 SGSC1412}
STM1171	flagellar biosynthesis: belived to be export chaperone (flgN) {Salmonella typhimurium LT2 SGSC1412}
STM1177	flagellar biosynthesis, hook protein (flgE) {Salmonella typhimurium LT2 SGSC1412}
STM1180	flagellar biosynthesis, basal-body outer-membrane L (lipopolysaccharide layer) (flgH) {Salmonella typhimurium LT2 SGSC1412}
STM1181	putative flagella basal body protein (flgI) {Salmonella typhimurium LT2 SGSC1412}
STM1183	flagellar biosynthesis, hook-filament junction protein 1 (flgK) {Salmonella typhimurium LT2 SGSC1412}
STM1185	RNase E (rne) {Salmonella typhimurium LT2 SGSC1412}
STM1190	putative metal-binding (yceD) {Salmonella typhimurium LT2 SGSC1412}
STM1191	50S ribosomal subunit protein L32 (rpmF) {Salmonella typhimurium LT2 SGSC1412}
STM1193	3-oxoacyl-[acyl-carrier-protein] synthase III acetylCoA ACP transacylase (fabH) {Salmonella typhimurium LT2 SGSC1412}
STM1194	malonyl-CoA-[acyl-carrier-protein] transacylase (fabD) {Salmonella typhimurium LT2 SGSC1412}
STM1195	3-oxoacyl-[acyl-carrier-protein] reductase (fabG) {Salmonella typhimurium LT2 SGSC1412}
STM1196	acyl carrier protein (acpP) {Salmonella typhimurium LT2 SGSC1412}
STM1197	3-oxoacyl-[acyl-carrier-protein] synthase II (fabF) {Salmonella typhimurium LT2 SGSC1412}
STM1200	thymidylate kinase (tmk) {Salmonella typhimurium LT2 SGSC1412}
STM1202	putative metal-dependent hydrolase (ycfH) {Salmonella typhimurium LT2 SGSC1412}
STM1203	Sugar Specific PTS family, glucose-specific IIBCcomponent (ptsG) {Salmonella typhimurium LT2 SGSC1412}
STM1205	putative protein kinase C inhibitor (ycfF) {Salmonella typhimurium LT2 SGSC1412}
STM1207	putative outer membrane lipoprotein (ycfM) {Salmonella typhimurium LT2 SGSC1412}
STM1209	putative glycosyl hydrolase (nagZ) {Salmonella typhimurium LT2 SGSC1412}
STM1210	putative esterase (ycfP) {Salmonella typhimurium LT2 SGSC1412}
STM1211	respiratory NADH dehydrogenase 2 cupric reductase (ndh) {Salmonella typhimurium LT2 SGSC1412}
STM1216	transcription-repair coupling factor (mfd) {Salmonella typhimurium LT2 SGSC1412}
STM1217	ABC transporter, integral membrane protein (ycfU) {Salmonella typhimurium LT2 SGSC1412}
STM1218	ABC transporter, ATP-binding protein (ycfV) {Salmonella typhimurium LT2 SGSC1412}
STM1221	putative nicotinate-nucleotide dimethylbenzimidazolephosphoribosltransferase, homolog of virulence factor (cobB) {Salmonella typhimurium LT2 SGSC1412}
STM1222	ABC superfamily (peri_perm), spermidine/putrescine transporter (potD) {Salmonella typhimurium LT2 SGSC1412}
STM1227	putative peptidase T(aminotripeptidase) (pepT) {Salmonella typhimurium LT2 SGSC1412}
STM1229	putative cytoplasmic protein (ycfD) {Salmonella typhimurium LT2 SGSC1412}
STM1230	sensory kinase protein in two-component regulatory system (phoQ) {Salmonella typhimurium LT2 SGSC1412}
STM1231	response regulator in two-component regulatory system with (phoP) {Salmonella typhimurium LT2 SGSC1412}
STM1232	adenylosuccinate lyase (purB) {Salmonella typhimurium LT2 SGSC1412}
STM1234	tRNA (5-methylaminomethyl-2-thiouridylate)-methyltransferase (trmU) {Salmonella typhimurium LT2 SGSC1412}
STM1238	isocitrate dehydrogenase in e14 prophage, specific for (icdA) {Salmonella typhimurium LT2 SGSC1412}
STM1242	putative envelope protein (envE) {Salmonella typhimurium LT2 SGSC1412}
STM1246	PhoP regulated: reduced macrophage survival (pagC) {Salmonella typhimurium LT2 SGSC1412}
STM1251	putative molecular chaperone (small heat shock protein) {Salmonella typhimurium LT2 SGSC1412}
STM1255	putative ABC transporter periplasmic binding protein {Salmonella typhimurium LT2 SGSC1412}
STM1260	putative inner membrane protein {Salmonella typhimurium LT2 SGSC1412}
STM1269	putative chorismate mutase {Salmonella typhimurium LT2 SGSC1412}
STM1282	putative cytoplasmic protein (yeaK) {Salmonella typhimurium LT2 SGSC1412}
STM1285	putative Ser protein kinase (yeaG) {Salmonella typhimurium LT2 SGSC1412}
STM1286	scaffolding protein for murein-synthesizing holoenzyme (mipA) {Salmonella typhimurium LT2 SGSC1412}
STM1288	putative aldehyde reductase {Salmonella typhimurium LT2 SGSC1412}
STM1289	putative enzymes related to aldose 1-epimerase (yeaD) {Salmonella typhimurium LT2 SGSC1412}
STM1290	glyceraldehyde-3-phosphate dehydrogenase A (gapA) {Salmonella typhimurium LT2 SGSC1412}
STM1291	putative domain frequently associated with peptide methionine (yeaA) {Salmonella typhimurium LT2 SGSC1412}
STM1294	cytoplasmic L-asparaginase I (ansA) {Salmonella typhimurium LT2 SGSC1412}
STM1295	protease IV, a signal peptide peptidase (sppA) {Salmonella typhimurium LT2 SGSC1412}
STM1296	putative oxidoreductase (ydjA) {Salmonella typhimurium LT2 SGSC1412}
STM1297	selenophosphate synthase (selD) {Salmonella typhimurium LT2 SGSC1412}
STM1299	glutamate dehydrogenase, NADP-specific (gdhA) {Salmonella typhimurium LT2 SGSC1412}
STM1302	exonuclease III, may repair singlet oxygen induced (xthA) {Salmonella typhimurium LT2 SGSC1412}
STM1303	succinylornithine transaminase, also has acetylornitine transaminase activity (astC) {Salmonella typhimurium LT2 SGSC1412}
STM1304	arginine succinyltransferase (astA) {Salmonella typhimurium LT2 SGSC1412}
STM1305	succinylglutamic semialdehyde dehydrogenase (astD) {Salmonella typhimurium LT2 SGSC1412}
STM1306	succinylarginine dihydrolase (astB) {Salmonella typhimurium LT2 SGSC1412}
STM1308	periplasmic protein related to spheroblast formation (spy) {Salmonella typhimurium LT2 SGSC1412}
STM1310	NAD synthetase, prefers NH3 over glutamine (nadE) {Salmonella typhimurium LT2 SGSC1412}
STM1311	transcriptional activator of ntrL gene (osmE) {Salmonella typhimurium LT2 SGSC1412}
STM1312	PTS family, sugar specific enzyme IIB for (celA) {Salmonella typhimurium LT2 SGSC1412}
STM1314	PTS family, sugar specific enzyme III for (celC) {Salmonella typhimurium LT2 SGSC1412}
STM1316	phospho-beta-glucosidase (cellobiose-6-phosphate hydrolase) (celF) {Salmonella typhimurium LT2 SGSC1412}
STM1318	catalase hydroperoxidase HPII(III), RpoS dependent (katE) {Salmonella typhimurium LT2 SGSC1412}
STM1320	part of a kinase, putative domain shared (ydjN) {Salmonella typhimurium LT2 SGSC1412}
STM1322	putative enzyme (yniC) {Salmonella typhimurium LT2 SGSC1412}
STM1324	putative cytoplasmic protein {Salmonella typhimurium LT2 SGSC1412}
STM1326	6-phosphofructokinase II (pfkB) {Salmonella typhimurium LT2 SGSC1412}
STM1328	putative outer membrane protein {Salmonella typhimurium LT2 SGSC1412}
STM1330	putative DNA/RNA non-specific endonuclease {Salmonella typhimurium LT2 SGSC1412}
STM1333	threonine tRNA synthetase (thrS) {Salmonella typhimurium LT2 SGSC1412}
STM1334	protein chain initiation factor IF-3 (infC) {Salmonella typhimurium LT2 SGSC1412}
STM1336	50S ribosomal subunit protein L20 (rplT) {Salmonella typhimurium LT2 SGSC1412}
STM1337	phenylalanine tRNA synthetase, alpha-subunit (pheS) {Salmonella typhimurium LT2 SGSC1412}
STM1338	phenylalanine tRNA synthetase, beta-subunit (pheT) {Salmonella typhimurium LT2 SGSC1412}
STM1339	integration host factor (IHF), alpha subunit (himA) {Salmonella typhimurium LT2 SGSC1412}
STM1341	ABC superfamily (binding protein), vitamin B12 transport (btuE) {Salmonella typhimurium LT2 SGSC1412}
STM1344	putative Diguanylate cyclase/phosphodiesterase domain 1 (ydiV) {Salmonella typhimurium LT2 SGSC1412}
STM1345	putative cytoplasmic protein (ydiU) {Salmonella typhimurium LT2 SGSC1412}
STM1347	3-deoxy-D-arabinoheptulosonate-7-phosphate synthase (DAHP synthetase), tryptophan repressible (aroH) {Salmonella typhimurium LT2 SGSC1412}
STM1348	putative inner membrane protein (ydiA) {Salmonella typhimurium LT2 SGSC1412}
STM1349	phosphoenolpyruvate synthase (pps) {Salmonella typhimurium LT2 SGSC1412}
STM1365	paral putative oxidase (ydiJ) {Salmonella typhimurium LT2 SGSC1412}
STM1370	putative ABC transporter (sufB) {Salmonella typhimurium LT2 SGSC1412}
STM1371	putative ABC superfamily (atp_bind) transport protein (sufC) {Salmonella typhimurium LT2 SGSC1412}
STM1372	required for stability of iron-sulfur component of (sufD) {Salmonella typhimurium LT2 SGSC1412}
STM1373	selenocysteine lyase (sufS) {Salmonella typhimurium LT2 SGSC1412}
STM1375	putative LysM domain (ynhG) {Salmonella typhimurium LT2 SGSC1412}
STM1376	putative methyl-accepting chemotaxis protein (lppB) {Salmonella typhimurium LT2 SGSC1412}
STM1377	murein lipoprotein, links outer and inner membranes (lpp) {Salmonella typhimurium LT2 SGSC1412}
STM1378	pyruvate kinase I (formerly F), fructose stimulated (pykF) {Salmonella typhimurium LT2 SGSC1412}
STM1391	Secretion system regulator: transcriptonal activator, homologous with (ssrB) {Salmonella typhimurium LT2 SGSC1412}
STM1392	Secretion system regulator:Sensor component (ssrA) {Salmonella typhimurium LT2 SGSC1412}
STM1394	Secretion system apparatus (ssaC) {Salmonella typhimurium LT2 SGSC1412}
STM1395	Secretion system apparatus (ssaD) {Salmonella typhimurium LT2 SGSC1412}
STM1396	Secretion system effector (ssaE) {Salmonella typhimurium LT2 SGSC1412}
STM1397	Secretion system effector (sseA) {Salmonella typhimurium LT2 SGSC1412}
STM1398	Secretion system effector (sseB) {Salmonella typhimurium LT2 SGSC1412}
STM1400	Secretion system effector (sseC) {Salmonella typhimurium LT2 SGSC1412}
STM1409	Secretion system apparatus: homology with the yscJ/mxiJ/prgK (ssaJ) {Salmonella typhimurium LT2 SGSC1412}
STM1411	Secretion system apparatus (ssaK) {Salmonella typhimurium LT2 SGSC1412}
STM1412	Secretion system apparatus (ssaL) {Salmonella typhimurium LT2 SGSC1412}
STM1414	Secretion system apparatus: homology with the LcrD (ssaV) {Salmonella typhimurium LT2 SGSC1412}
STM1418	Secretion system apparatus (ssaQ) {Salmonella typhimurium LT2 SGSC1412}
STM1426	riboflavin synthase, alpha chain (ribE) {Salmonella typhimurium LT2 SGSC1412}
STM1427	cyclopropane fatty acyl phospholipid synthase (cfa) {Salmonella typhimurium LT2 SGSC1412}
STM1430	transcriptional repressor for pur regulon, glyA, glnB (purR) {Salmonella typhimurium LT2 SGSC1412}
STM1431	superoxide dismutase, iron (sodB) {Salmonella typhimurium LT2 SGSC1412}
STM1433	putative glutaredoxin protein (ydhD) {Salmonella typhimurium LT2 SGSC1412}
STM1434	RNase T, degrades tRNA, has exonuclease and (rnt) {Salmonella typhimurium LT2 SGSC1412}
STM1435	glyoxalase I, nickel isomerase (gloA) {Salmonella typhimurium LT2 SGSC1412}
STM1436	N-ethylmaleimide reductase (nemA) {Salmonella typhimurium LT2 SGSC1412}
STM1439	putative aldo/keto reductase (ydhF) {Salmonella typhimurium LT2 SGSC1412}
STM1440	copper/zinc superoxide dismutase (sodC) {Salmonella typhimurium LT2 SGSC1412}
STM1442	putative multidrug resistance efflux pump (ydhJ) {Salmonella typhimurium LT2 SGSC1412}
STM1444	transcriptional regulator for hemolysin (MarR family) (slyA) {Salmonella typhimurium LT2 SGSC1412}
STM1445	putative outer membrane lipoprotein (slyB) {Salmonella typhimurium LT2 SGSC1412}
STM1448	pyridoxine 5-phosphate oxidase (pdxH) {Salmonella typhimurium LT2 SGSC1412}
STM1449	tyrosine tRNA synthetase (tyrS) {Salmonella typhimurium LT2 SGSC1412}
STM1450	pyridoxal kinase 2/pyridoxine kinase (pdxY) {Salmonella typhimurium LT2 SGSC1412}
STM1451	glutathionine S-transferase (gst) {Salmonella typhimurium LT2 SGSC1412}
STM1462	putative oxidoreductase (ydgJ) {Salmonella typhimurium LT2 SGSC1412}
STM1463	adenosine deaminase (add) {Salmonella typhimurium LT2 SGSC1412}
STM1466	putative periplasmic protein (ydgA) {Salmonella typhimurium LT2 SGSC1412}
STM1467	mannose-6-phosphate isomerase (manA) {Salmonella typhimurium LT2 SGSC1412}
STM1468	fumarase A (fumarate hydratase class I), aerobic (fumA) {Salmonella typhimurium LT2 SGSC1412}
STM1469	fumarase C (fumarate hydratase Class II) (fumC) {Salmonella typhimurium LT2 SGSC1412}
STM1475	response regulator in two-component regulatory system with (rstA) {Salmonella typhimurium LT2 SGSC1412}
STM1478	putative periplasmic protein (ydgH) {Salmonella typhimurium LT2 SGSC1412}
STM1479	pyridine nucleotide transhydrogenase (proton pump), alpha subunit (pntA) {Salmonella typhimurium LT2 SGSC1412}
STM1480	pyridine nucleotide transhydrogenase (proton pump), beta subunit (pntB) {Salmonella typhimurium LT2 SGSC1412}
STM1497	putative dimethyl sulphoxide reductase {Salmonella typhimurium LT2 SGSC1412}
STM1498	putative dimethyl sulphoxide reductase {Salmonella typhimurium LT2 SGSC1412}
STM1499	putative dimethyl sulphoxide reductase, chain A1 {Salmonella typhimurium LT2 SGSC1412}
STM1502	spermidine N1-acetyltransferase (speG) {Salmonella typhimurium LT2 SGSC1412}
STM1505	putative dehydratase, starvation sensing protein (rspA) {Salmonella typhimurium LT2 SGSC1412}
STM1506	putative dehydrogenase (rspB) {Salmonella typhimurium LT2 SGSC1412}
STM1508	putative mannitol dehydrogenase (ydfI) {Salmonella typhimurium LT2 SGSC1412}
STM1509	putative cytoplasmic protein (ydfZ) {Salmonella typhimurium LT2 SGSC1412}
STM1511	putative oxidoreductase (ydfG) {Salmonella typhimurium LT2 SGSC1412}
STM1512	dipeptidyl carboxypeptidase II (dcp) {Salmonella typhimurium LT2 SGSC1412}
STM1513	putative cytoplasmic protein {Salmonella typhimurium LT2 SGSC1412}
STM1514	putative Competence-damaged protein (ydeJ) {Salmonella typhimurium LT2 SGSC1412}
STM1515	putative periplasmic protein (ydeI) {Salmonella typhimurium LT2 SGSC1412}
STM1538	putative hydrogenase-1 large subunit {Salmonella typhimurium LT2 SGSC1412}
STM1540	putative hydrolase {Salmonella typhimurium LT2 SGSC1412}
STM1542	putative zinc-binding dehydrogenase {Salmonella typhimurium LT2 SGSC1412}
STM1544	PhoPQ-regulated protein (pqaA) {Salmonella typhimurium LT2 SGSC1412}
STM1548	putative S-adenosylmethionine:tRNA-ribosyltransferase-isomerase {Salmonella typhimurium LT2 SGSC1412}
STM1554	putative coiled-coil protein {Salmonella typhimurium LT2 SGSC1412}
STM1558	putative glycosyl hydrolase {Salmonella typhimurium LT2 SGSC1412}
STM1559	putative glycosyl hydrolase {Salmonella typhimurium LT2 SGSC1412}
STM1560	putative alpha amylase {Salmonella typhimurium LT2 SGSC1412}
STM1561	putative outer membrane or secreted lipoprotein {Salmonella typhimurium LT2 SGSC1412}
STM1562	putative periplasmic transport protein {Salmonella typhimurium LT2 SGSC1412}
STM1563	putative resistance protein, osmotically inducible (osmC) {Salmonella typhimurium LT2 SGSC1412}
STM1565	30S ribosomal subunit protein S22 (rpsV) {Salmonella typhimurium LT2 SGSC1412}
STM1566	NAD-linked malate dehydrogenase (sfcA) {Salmonella typhimurium LT2 SGSC1412}
STM1567	alcohol dehydrogenase, propanol preferring (adhP) {Salmonella typhimurium LT2 SGSC1412}
STM1572	new outer membrane protein predicted bacterial porin (nmpC) {Salmonella typhimurium LT2 SGSC1412}
STM1577	nitrate reductase 2, alpha subunit (narZ) {Salmonella typhimurium LT2 SGSC1412}
STM1578	nitrate reductase 2, beta subunit (narY) {Salmonella typhimurium LT2 SGSC1412}
STM1581	putative phenazine biosynthesis protein (yddE) {Salmonella typhimurium LT2 SGSC1412}
STM1586	putative periplasmic protein {Salmonella typhimurium LT2 SGSC1412}
STM1587	paral putative outer membrane receptor (yncD) {Salmonella typhimurium LT2 SGSC1412}
STM1589	putative NADP-dependent oxidoreductase (yncB) {Salmonella typhimurium LT2 SGSC1412}
STM1593	ssrAB activated gene (srfA) {Salmonella typhimurium LT2 SGSC1412}
STM1594	ssrAB activated gene (srfB) {Salmonella typhimurium LT2 SGSC1412}
STM1597	putative aldehyde dehydrogenase (ydcW) {Salmonella typhimurium LT2 SGSC1412}
STM1598	putative regulatory protein, gntR family (ydcR) {Salmonella typhimurium LT2 SGSC1412}
STM1599	Periplasmic dipeptidase for D-ala-D-ala digestion in peptidoglycan (pdgL) {Salmonella typhimurium LT2 SGSC1412}
STM1604	putative collagenase (ydcP) {Salmonella typhimurium LT2 SGSC1412}
STM1607	putative outer membrane lipoprotein {Salmonella typhimurium LT2 SGSC1412}
STM1608	paral putative methyltransferase tellurite resistance (tehB) {Salmonella typhimurium LT2 SGSC1412}
STM1611	acetyl transferase, modifies N-terminal serine of 50S (rimL) {Salmonella typhimurium LT2 SGSC1412}
STM1612	putative cellulase protein {Salmonella typhimurium LT2 SGSC1412}
STM1622	paral putative periplasmic glucans biosynthesis protein (ydcG) {Salmonella typhimurium LT2 SGSC1412}
STM1624	putative cytoplasmic protein {Salmonella typhimurium LT2 SGSC1412}
STM1625	putative transcriptional regulators, LysR family (ydcI) {Salmonella typhimurium LT2 SGSC1412}
STM1626	methyl-accepting chemotaxis protein III, ribose and galactose (trg) {Salmonella typhimurium LT2 SGSC1412}
STM1627	alcohol dehydrogenase class III {Salmonella typhimurium LT2 SGSC1412}
STM1631	Salmonella translocated effector: regulated by SPI-2 (sseJ) {Salmonella typhimurium LT2 SGSC1412}
STM1633	putative periplasmic binding protein {Salmonella typhimurium LT2 SGSC1412}
STM1638	putative SAM-dependent methyltransferases {Salmonella typhimurium LT2 SGSC1412}
STM1640	putative inner membrane protein (ydcF) {Salmonella typhimurium LT2 SGSC1412}
STM1641	helicase, ATP-dependent (hrpA) {Salmonella typhimurium LT2 SGSC1412}
STM1642	acyl carrier protein phosphodiesterase (acpD) {Salmonella typhimurium LT2 SGSC1412}
STM1647	fermentative D-lactate dehydrogenase, NAD-dependent (ldhA) {Salmonella typhimurium LT2 SGSC1412}
STM1651	putative pyruvate-flavodoxin oxidoreductase (nifJ) {Salmonella typhimurium LT2 SGSC1412}
STM1652	putative universal stress protein (ynaF) {Salmonella typhimurium LT2 SGSC1412}
STM1654	putative ATPase (ydaO) {Salmonella typhimurium LT2 SGSC1412}
STM1660	transcriptional regulation of aerobic, anaerobic respiration, osmotic (fnr) {Salmonella typhimurium LT2 SGSC1412}
STM1661	putative universal stress protein (ydaA) {Salmonella typhimurium LT2 SGSC1412}
STM1672	putative cytoplasmic protein {Salmonella typhimurium LT2 SGSC1412}
STM1676	putative aldo/keto reductase family {Salmonella typhimurium LT2 SGSC1412}
STM1678	putative 2-hydroxyisoflavone reductase {Salmonella typhimurium LT2 SGSC1412}
STM1679	periplasmic murein tripeptide transport protein, also negative (mppA) {Salmonella typhimurium LT2 SGSC1412}
STM1681	putative chloromuconate cycloisomerase (muconate cycloisomerase) (ycjG) {Salmonella typhimurium LT2 SGSC1412}
STM1682	thiol peroxidase (tpx) {Salmonella typhimurium LT2 SGSC1412}
STM1683	transcriptional regulator of aromatic amino acid biosynthesis (tyrR) {Salmonella typhimurium LT2 SGSC1412}
STM1689	phage shock protein regulatory gene, activates expression (pspB) {Salmonella typhimurium LT2 SGSC1412}
STM1690	phage shock protein negative regulatory gene for (pspA) {Salmonella typhimurium LT2 SGSC1412}
STM1698	putative inner membrane protein {Salmonella typhimurium LT2 SGSC1412}
STM1700	enoyl-[acyl-carrier-protein] reductase (NADH) (fabI) {Salmonella typhimurium LT2 SGSC1412}
STM1702	RNase II, mRNA degradation (rnb) {Salmonella typhimurium LT2 SGSC1412}
STM1704	putative regulatory protein, deoR family (yciT) {Salmonella typhimurium LT2 SGSC1412}
STM1705	osmotically inducible lipoprotein (osmB) {Salmonella typhimurium LT2 SGSC1412}
STM1706	putative translation initiation factor SUI1 (yciH) {Salmonella typhimurium LT2 SGSC1412}
STM1707	orotidine-5-phosphate decarboxylase (pyrF) {Salmonella typhimurium LT2 SGSC1412}
STM1712	aconitate hydratase 1 (acnA) {Salmonella typhimurium LT2 SGSC1412}
STM1713	transcriptional regulator for cysteine regulon (LysR familiy) (cysB) {Salmonella typhimurium LT2 SGSC1412}
STM1714	DNA topoisomerase type I, omega protein (topA) {Salmonella typhimurium LT2 SGSC1412}
STM1716	putative peptidase (sohB) {Salmonella typhimurium LT2 SGSC1412}
STM1717	putative oxoacyl-(acyl carrier protein) reductase (yciK) {Salmonella typhimurium LT2 SGSC1412}
STM1718	cob(I)alamin and cobinamide adenolsyltransferase (btuR) {Salmonella typhimurium LT2 SGSC1412}
STM1719	putative ribosomal large subunit pseudouridine synthase (yciL) {Salmonella typhimurium LT2 SGSC1412}
STM1720	putative translation factor (yciO) {Salmonella typhimurium LT2 SGSC1412}
STM1723	anthranilate synthase, component I (trpE) {Salmonella typhimurium LT2 SGSC1412}
STM1724	anthranilate synthase, component II, bifunctional: glutamine amidotransferase (trpD) {Salmonella typhimurium LT2 SGSC1412}
STM1725	bifunctional: N-(5-phosphoribosyl)anthranilate isomerase indole-3-glycerolphosphate synthetase (trpC) {Salmonella typhimurium LT2 SGSC1412}
STM1726	tryptophan synthase, beta protein (trpB) {Salmonella typhimurium LT2 SGSC1412}
STM1727	tryptophan synthase, alpha protein (trpA) {Salmonella typhimurium LT2 SGSC1412}
STM1728	putative cytoplasmic protein (yciG) {Salmonella typhimurium LT2 SGSC1412}
STM1729	putative cytoplasmic protein (yciF) {Salmonella typhimurium LT2 SGSC1412}
STM1730	putative cytoplasmic protein (yciE) {Salmonella typhimurium LT2 SGSC1412}
STM1731	putative catalase {Salmonella typhimurium LT2 SGSC1412}
STM1732	outer membrane protein W colicin S4 receptor; (ompW) {Salmonella typhimurium LT2 SGSC1412}
STM1742	ABC superfamily (atp-binding), oligopeptide transport protein (oppF) {Salmonella typhimurium LT2 SGSC1412}
STM1743	ABC superfamily (atp-binding), oligopeptide transport protein (oppD) {Salmonella typhimurium LT2 SGSC1412}
STM1746	ABC superfamily (periplasm), oligopeptide transport protein with (oppA) {Salmonella typhimurium LT2 SGSC1412}
STM1749	iron-dependent alcohol dehydrogenase of the multifunctional alcohol (adhE) {Salmonella typhimurium LT2 SGSC1412}
STM1751	DNA-binding protein HLP-II (HU, BH2, HD, NS) (hns) {Salmonella typhimurium LT2 SGSC1412}
STM1752	glucose-1-phosphate uridylyltransferase (galU) {Salmonella typhimurium LT2 SGSC1412}
STM1753	Response regulator in protein turnover: mouse virulence (hnr) {Salmonella typhimurium LT2 SGSC1412}
STM1754	putative phosphoesterase (ychK) {Salmonella typhimurium LT2 SGSC1412}
STM1756	formyltetrahydrofolate hydrolase (purU) {Salmonella typhimurium LT2 SGSC1412}
STM1762	nitrate reductase 1, delta subunit, chaperone required (narJ) {Salmonella typhimurium LT2 SGSC1412}
STM1763	nitrate reductase 1, FeS (beta) subunit (narH) {Salmonella typhimurium LT2 SGSC1412}
STM1764	nitrate reductase 1, alpha subunit (narG) {Salmonella typhimurium LT2 SGSC1412}
STM1767	response regulator in two-component regulatory system with (narL) {Salmonella typhimurium LT2 SGSC1412}
STM1769	putative ACR involved in intracellular sulfur reduction (ychN) {Salmonella typhimurium LT2 SGSC1412}
STM1770	cation transport regulator (chaB) {Salmonella typhimurium LT2 SGSC1412}
STM1772	3-deoxy-D-manno-octulosonic acid 8-P synthetase (kdsA) {Salmonella typhimurium LT2 SGSC1412}
STM1776	peptide chain release factor RF-1 (prfA) {Salmonella typhimurium LT2 SGSC1412}
STM1778	outer membrane lipoprotein (lolB) {Salmonella typhimurium LT2 SGSC1412}
STM1780	phosphoribosylpyrophosphate synthetase (prsA) {Salmonella typhimurium LT2 SGSC1412}
STM1781	putative SulP family transport protein (ychM) {Salmonella typhimurium LT2 SGSC1412}
STM1783	peptidyl-tRNA hydrolase (pth) {Salmonella typhimurium LT2 SGSC1412}
STM1784	putative GTP-binding protein (ychF) {Salmonella typhimurium LT2 SGSC1412}
STM1795	putative Homolog of glutamic dehyrogenase {Salmonella typhimurium LT2 SGSC1412}
STM1796	trehalase, periplasmic (treA) {Salmonella typhimurium LT2 SGSC1412}
STM1800	putative homologs of microcin C7 resistance protein (ycgQ) {Salmonella typhimurium LT2 SGSC1412}
STM1802	alanine racemase 2, catabolic (dadX) {Salmonella typhimurium LT2 SGSC1412}
STM1803	D-amino acid dehydrogenase subunit (dadA) {Salmonella typhimurium LT2 SGSC1412}
STM1809	putative cytoplasmic protein {Salmonella typhimurium LT2 SGSC1412}
STM1813	putative cytoplasmic protein (ycgL) {Salmonella typhimurium LT2 SGSC1412}
STM1814	cell division inhibitor activated MinC inhibits FtsZ (minC) {Salmonella typhimurium LT2 SGSC1412}
STM1815	cell division inhibitor, a membrane ATPase, activates (minD) {Salmonella typhimurium LT2 SGSC1412}
STM1816	cell division topological specificity factor, reverses MinC (minE) {Salmonella typhimurium LT2 SGSC1412}
STM1818	acyl-CoA synthetase (long-chain-fatty-acid--CoA ligase) (fadD) {Salmonella typhimurium LT2 SGSC1412}
STM1819	putative outer membrane protein (slp) {Salmonella typhimurium LT2 SGSC1412}
STM1824	p-aminobenzoate synthetase, component I (pabB) {Salmonella typhimurium LT2 SGSC1412}
STM1826	L-serine deaminase I/L-threonine deaminase I (sdaA) {Salmonella typhimurium LT2 SGSC1412}
STM1830	Sugar Specific PTS family, mannose-specific enzyme IIAB (manX) {Salmonella typhimurium LT2 SGSC1412}
STM1832	Sugar Specific PTS family, mannose-specific enzyme IID (manZ) {Salmonella typhimurium LT2 SGSC1412}
STM1837	cold shock protein, multicopy suppresses mukB mutants (cspC) {Salmonella typhimurium LT2 SGSC1412}
STM1842	putative transcriptional repressor (IclR family) (kdgR) {Salmonella typhimurium LT2 SGSC1412}
STM1844	heat shock protein, integral membrane protein (htpX) {Salmonella typhimurium LT2 SGSC1412}
STM1845	carboxy-terminal protease for penicillin-binding protein 3 (prc) {Salmonella typhimurium LT2 SGSC1412}
STM1846	activator of proP (proQ) {Salmonella typhimurium LT2 SGSC1412}
STM1847	putative GAF domain-containing protein (yebR) {Salmonella typhimurium LT2 SGSC1412}
STM1849	putative inner membrane protein {Salmonella typhimurium LT2 SGSC1412}
STM1851	putative cytoplasmic protein {Salmonella typhimurium LT2 SGSC1412}
STM1873	putative periplasmic or exported protein {Salmonella typhimurium LT2 SGSC1412}
STM1879	protease II (ptrB) {Salmonella typhimurium LT2 SGSC1412}
STM1880	putative inner membrane protein (yebE) {Salmonella typhimurium LT2 SGSC1412}
STM1881	putative periplasmic protein (yebF) {Salmonella typhimurium LT2 SGSC1412}
STM1883	phosphoribosylglycinamide formyltransferase 2 (purT) {Salmonella typhimurium LT2 SGSC1412}
STM1884	multifunctional:2-keto-3-deoxygluconate 6-phosphate aldolase 2-keto-4-hydroxyglutarate aldolase; oxaloacetate decarboxylase (eda) {Salmonella typhimurium LT2 SGSC1412}
STM1886	glucose-6-phosphate dehydrogenase (zwf) {Salmonella typhimurium LT2 SGSC1412}
STM1887	putative transcriptional regulator (yebK) {Salmonella typhimurium LT2 SGSC1412}
STM1888	pyruvate kinase II, glucose stimulated (pykA) {Salmonella typhimurium LT2 SGSC1412}
STM1891	ABC superfamily (bind_prot) high affinity Zn transport (znuA) {Salmonella typhimurium LT2 SGSC1412}
STM1899	putative cytoplasmic protein (yebC) {Salmonella typhimurium LT2 SGSC1412}
STM1901	aspartate tRNA synthetase (aspS) {Salmonella typhimurium LT2 SGSC1412}
STM1905	putative SAM-dependent methyltransferases (yecO) {Salmonella typhimurium LT2 SGSC1412}
STM1909	arginine tRNA synthetase (argS) {Salmonella typhimurium LT2 SGSC1412}
STM1915	chemotactic response CheY protein phophatase (cheZ) {Salmonella typhimurium LT2 SGSC1412}
STM1916	chemotaxis regulator, transmits chemoreceptor signals to flagelllar (cheY) {Salmonella typhimurium LT2 SGSC1412}
STM1917	methyl esterase, response regulator for chemotaxis (cheA (cheB) {Salmonella typhimurium LT2 SGSC1412}
STM1918	glutamate methyltransferase, response regulator for chemotaxis (cheR) {Salmonella typhimurium LT2 SGSC1412}
STM1919	methyl accepting chemotaxis protein II, aspartate sensor-receptor (cheM) {Salmonella typhimurium LT2 SGSC1412}
STM1920	purine-binding chemotaxis protein regulation (cheW) {Salmonella typhimurium LT2 SGSC1412}
STM1921	sensory histitine protein kinase, transduces signal between (cheA) {Salmonella typhimurium LT2 SGSC1412}
STM1922	enables flagellar motor rotation, linking torque machinery (motB) {Salmonella typhimurium LT2 SGSC1412}
STM1927	putative universal stress protein (yecG) {Salmonella typhimurium LT2 SGSC1412}
STM1928	trehalose-6-phosphate synthase (otsA) {Salmonella typhimurium LT2 SGSC1412}
STM1929	trehalose-6-phosphate phophatase, biosynthetic (otsB) {Salmonella typhimurium LT2 SGSC1412}
STM1935	cytoplasmic ferritin (ftn) {Salmonella typhimurium LT2 SGSC1412}
STM1940	putative cell wall-associated hydrolase {Salmonella typhimurium LT2 SGSC1412}
STM1953	putative 1-cyclopropane-carboxylate deaminase (yedO) {Salmonella typhimurium LT2 SGSC1412}
STM1954	putative periplasmic binding transport protein (fliY) {Salmonella typhimurium LT2 SGSC1412}
STM1958	N-methylation of lysine residues in flagellin (fliB) {Salmonella typhimurium LT2 SGSC1412}
STM1959	flagellar biosynthesis flagellin, filament structural protein (fliC) {Salmonella typhimurium LT2 SGSC1412}
STM1960	flagellar biosynthesis filament capping protein; enables filament (fliD) {Salmonella typhimurium LT2 SGSC1412}
STM1962	flagellar biosynthesis possible export chaperone for FliD (fliT) {Salmonella typhimurium LT2 SGSC1412}
STM1964	putative outer membrane lipoprotein (yedD) {Salmonella typhimurium LT2 SGSC1412}
STM1969	flagellar biosynthesis basal-body MS(membrane and supramembrane)-ring and (fliF) {Salmonella typhimurium LT2 SGSC1412}
STM1970	flagellar biosynthesis, component of motor switching and (fliG) {Salmonella typhimurium LT2 SGSC1412}
STM1975	flagellar biosynthesis (fliL) {Salmonella typhimurium LT2 SGSC1412}
STM1977	flagellar biosynthesis, component of motor switch and (fliN) {Salmonella typhimurium LT2 SGSC1412}
STM1986	putative hydrolase of the HAD superfamily (yedP) {Salmonella typhimurium LT2 SGSC1412}
STM1992	DNA cytosine methylase (dcm) {Salmonella typhimurium LT2 SGSC1412}
STM2009	AMP nucleosidase (amn) {Salmonella typhimurium LT2 SGSC1412}
STM2015	putative periplasmic protein (erfK) {Salmonella typhimurium LT2 SGSC1412}
STM2016	nicotinate-nucleotide dimethylbenzimidazole-P phophoribosyl transferase (cobT) {Salmonella typhimurium LT2 SGSC1412}
STM2019	synthesis of vitamin B12 adenosyl cobalamide precursor (cbiP) {Salmonella typhimurium LT2 SGSC1412}
STM2024	synthesis of vitamin B12 adenosyl cobalamide precursor (cbiL) {Salmonella typhimurium LT2 SGSC1412}
STM2025	synthesis of vitamin B12 adenosyl cobalamide precursor (cbiK) {Salmonella typhimurium LT2 SGSC1412}
STM2027	synthesis of vitamin B12 adenosyl cobalamide precursor (cbiH) {Salmonella typhimurium LT2 SGSC1412}
STM2029	synthesis of vitamin B12 adenosyl cobalamide precursor (cbiF) {Salmonella typhimurium LT2 SGSC1412}
STM2033	synthesis of vitamin B12 adenosyl cobalamide precursor (cbiC) {Salmonella typhimurium LT2 SGSC1412}
STM2038	Propanediol utilization: polyhedral bodies (pduA) {Salmonella typhimurium LT2 SGSC1412}
STM2039	Propanediol utilization: polyhedral bodies (pudB) {Salmonella typhimurium LT2 SGSC1412}
STM2040	Propanediol utilization: dehydratase, large subunit (pduC) {Salmonella typhimurium LT2 SGSC1412}
STM2041	Propanediol utilization: dehydratase, medium subunit (pduD) {Salmonella typhimurium LT2 SGSC1412}
STM2042	Propanediol utilization: dehydratase, small subunit (pduE) {Salmonella typhimurium LT2 SGSC1412}
STM2043	Propanediol utilization: diol dehydratase reactivation (pduG) {Salmonella typhimurium LT2 SGSC1412}
STM2045	Propanediol utilization: polyhedral bodies (pduJ) {Salmonella typhimurium LT2 SGSC1412}
STM2047	Propanediol utilization (pduL) {Salmonella typhimurium LT2 SGSC1412}
STM2050	Propanediol utilization: B12 related (pduO) {Salmonella typhimurium LT2 SGSC1412}
STM2051	Propanediol utilization: CoA-dependent propionaldehyde dehydrogenase (pduP) {Salmonella typhimurium LT2 SGSC1412}
STM2052	Propanediol utilization: propanol dehydrogenase (pduQ) {Salmonella typhimurium LT2 SGSC1412}
STM2053	Propanediol utilization: polyhedral bodies (pduS) {Salmonella typhimurium LT2 SGSC1412}
STM2054	Propanediol utilization: polyhedral bodies (pduT) {Salmonella typhimurium LT2 SGSC1412}
STM2059	putative cytoplasmic protein (yeeX) {Salmonella typhimurium LT2 SGSC1412}
STM2061	DNA gyrase inhibitor (sbmC) {Salmonella typhimurium LT2 SGSC1412}
STM2064	Hydrogen sulfide production: iron- sulfur subunit electron (phsB) {Salmonella typhimurium LT2 SGSC1412}
STM2065	Hydrogen sulfide production: membrane anchoring protein (phsA) {Salmonella typhimurium LT2 SGSC1412}
STM2066	Secreted effector protein of Salmonella dublin (sopA) {Salmonella typhimurium LT2 SGSC1412}
STM2067	exonuclease I, 3 --> 5 specific deoxyribophosphodiesterase (sbcB) {Salmonella typhimurium LT2 SGSC1412}
STM2070	putative dehydratase (yeeZ) {Salmonella typhimurium LT2 SGSC1412}
STM2071	ATP phosphoribosyltransferase (hisG) {Salmonella typhimurium LT2 SGSC1412}
STM2072	histidinal dehydrogenase (also histidinol dehydrogenase activity) (hisD) {Salmonella typhimurium LT2 SGSC1412}
STM2073	histidinol phosphate aminotransferase (hisC) {Salmonella typhimurium LT2 SGSC1412}
STM2074	bifunctional: imidazoleglycerol-phosphate dehydratase histidinol-phosphatase (hisB) {Salmonella typhimurium LT2 SGSC1412}
STM2075	glutamine amidotransferase, subunit with HisF (hisH) {Salmonella typhimurium LT2 SGSC1412}
STM2076	N-(5-phospho-L-ribosyl-formimino)-5-amino-1-(5-phosphoribosyl)-4-imidazolecarboxamide isomerase (hisA) {Salmonella typhimurium LT2 SGSC1412}
STM2077	imidazole glycerol phosphate synthase, subunit with HisH (hisF) {Salmonella typhimurium LT2 SGSC1412}
STM2078	bifunctional: phosphoribosyl-AMP cyclohydrolase phosphoribosyl-ATP pyrophosphatase (hisI) {Salmonella typhimurium LT2 SGSC1412}
STM2079	regulator of length of O-antigen component of (wzzB) {Salmonella typhimurium LT2 SGSC1412}
STM2080	UDP-glucose/GDP-mannose dehydrogenase (udg) {Salmonella typhimurium LT2 SGSC1412}
STM2081	gluconate-6-phosphate dehydrogenase, decarboxylating (gnd) {Salmonella typhimurium LT2 SGSC1412}
STM2082	LPS side chain defect: bifunctional enzyme: undecaprenol-phosphate (rfbP) {Salmonella typhimurium LT2 SGSC1412}
STM2083	LPS side chain defect: phosphomannomutase (rfbK) {Salmonella typhimurium LT2 SGSC1412}
STM2084	LPS side chain defect: mannose-1-phosphate guanylyltransferase (rfbM) {Salmonella typhimurium LT2 SGSC1412}
STM2086	LPS side chain defect: mannosyl transferase (rfbU) {Salmonella typhimurium LT2 SGSC1412}
STM2089	LPS side chain defect: CDP-abequose synthase (rfbJ) {Salmonella typhimurium LT2 SGSC1412}
STM2090	LPS side chain defect: CDP-6deoxy-D-xylo-4-hexulose-3-dehydrase (rfbH) {Salmonella typhimurium LT2 SGSC1412}
STM2091	LPS side chain defect: CDP glucose 4,6-dehydratase (rfbG) {Salmonella typhimurium LT2 SGSC1412}
STM2092	LPS side chain defect: glucose-1-phosphate cytidylyltransferase (rfbF) {Salmonella typhimurium LT2 SGSC1412}
STM2093	LPS side chain defect: CDP-6-deoxy-delta3,4-glucoseen reductase (rfbI) {Salmonella typhimurium LT2 SGSC1412}
STM2094	dTDP-4,deoxyrhamnose 3,5 epimerase (rfbC) {Salmonella typhimurium LT2 SGSC1412}
STM2095	dTDP-glucose pyrophosphorylase (rfbA) {Salmonella typhimurium LT2 SGSC1412}
STM2096	TDP-rhamnose synthetase (rfbD) {Salmonella typhimurium LT2 SGSC1412}
STM2097	dTDP-glucose 4,6 dehydratase (rfbB) {Salmonella typhimurium LT2 SGSC1412}
STM2098	putative glucose-1-phosphate uridylyltransferase (UDP-glucose pyrophosphorylase), non-catalytic subunit (galF) {Salmonella typhimurium LT2 SGSC1412}
STM2120	suppressor of ompF assembly mutants (asmA) {Salmonella typhimurium LT2 SGSC1412}
STM2121	dUTPase (dcd) {Salmonella typhimurium LT2 SGSC1412}
STM2136	putative protease (yegQ) {Salmonella typhimurium LT2 SGSC1412}
STM2140	putative diacylglycerol kinase catalytic domain (yegS) {Salmonella typhimurium LT2 SGSC1412}
STM2141	3-oxoacyl-[acyl-carrier-protein] synthase I (fbaB) {Salmonella typhimurium LT2 SGSC1412}
STM2146	bifunctional enzyme: hydroxy-phosphomethylpyrimidine kinase (HMP-P kinase) hydroxy-methylpyrimidine (thiD) {Salmonella typhimurium LT2 SGSC1412}
STM2147	hydoxyethylthiazole kinase (THZ kinase) (thiM) {Salmonella typhimurium LT2 SGSC1412}
STM2154	putative ATP-binding protein (mrp) {Salmonella typhimurium LT2 SGSC1412}
STM2155	methionine tRNA synthetase (metG) {Salmonella typhimurium LT2 SGSC1412}
STM2165	putative ABC superfamily (bind_prot) transport protein (possibly (yehZ) {Salmonella typhimurium LT2 SGSC1412}
STM2166	beta-D-glucoside glucohydrolase, periplasmic (bglX) {Salmonella typhimurium LT2 SGSC1412}
STM2167	D-lactate dehydrogenase, NADH independent (dld) {Salmonella typhimurium LT2 SGSC1412}
STM2168	D-alanyl-D-alanine endopeptidase penicillin-binding protein 7 and penicillin-binding (pbpG) {Salmonella typhimurium LT2 SGSC1412}
STM2171	putative oxidoreductase (yohF) {Salmonella typhimurium LT2 SGSC1412}
STM2183	cytidine/deoxycytidine deaminase (cdd) {Salmonella typhimurium LT2 SGSC1412}
STM2186	putative NADPH-dependent glutamate synthase beta chain or {Salmonella typhimurium LT2 SGSC1412}
STM2187	putative dihydropyrimidine dehydrogenase (yeiA) {Salmonella typhimurium LT2 SGSC1412}
STM2189	ABC superfamily (atp_bind), galactose (methyl-galactoside) transport protein (mglA) {Salmonella typhimurium LT2 SGSC1412}
STM2190	ABC superfamily (peri_perm), galactose transport protein (mglB) {Salmonella typhimurium LT2 SGSC1412}
STM2193	GTP cyclohydrolase I (folE) {Salmonella typhimurium LT2 SGSC1412}
STM2194	putative esterase (yeiG) {Salmonella typhimurium LT2 SGSC1412}
STM2201	putative transcriptional regulator, LysR family (yeiE) {Salmonella typhimurium LT2 SGSC1412}
STM2204	Sugar Specific PTS system, fructose-specific transport protein (fruA) {Salmonella typhimurium LT2 SGSC1412}
STM2206	phosphoenolpyruvate-dependent sugar phosphotransferase system, EIIA 2 (fruF) {Salmonella typhimurium LT2 SGSC1412}
STM2211	putative elongation factor (yeiP) {Salmonella typhimurium LT2 SGSC1412}
STM2213	putative permease (yeiU) {Salmonella typhimurium LT2 SGSC1412}
STM2219	putative ATPase component of ABC-type transport system (yejF) {Salmonella typhimurium LT2 SGSC1412}
STM2222	16S rRNA pseudouridylate 516 synthase (rsuA) {Salmonella typhimurium LT2 SGSC1412}
STM2224	50S ribosomal subunit protein L25 (rplY) {Salmonella typhimurium LT2 SGSC1412}
STM2226	nucleotide associated protein, present in spermidine nucleoids (yejK) {Salmonella typhimurium LT2 SGSC1412}
STM2227	putative cytoplasmic protein (yejL) {Salmonella typhimurium LT2 SGSC1412}
STM2232	O-antigen five: acetylation of the O-antigen (LPS) (oafA) {Salmonella typhimurium LT2 SGSC1412}
STM2241	Leucine-rich repeat protein, induced by the SPI-2 (sspH2) {Salmonella typhimurium LT2 SGSC1412}
STM2245	putative outer membrane protein {Salmonella typhimurium LT2 SGSC1412}
STM2246	response regulator in two-component regulatory system with (narP) {Salmonella typhimurium LT2 SGSC1412}
STM2250	periplasmic heme-dependent peroxidase, cytochrome c-type biogenesis protein (ccmE) {Salmonella typhimurium LT2 SGSC1412}
STM2259	periplasmic nitrate reductase, large subunit, in complex (napA) {Salmonella typhimurium LT2 SGSC1412}
STM2266	putative thiamine biosynthesis lipoprotein (apbE) {Salmonella typhimurium LT2 SGSC1412}
STM2267	outer membrane protein 1b (ibc), porin (ompC) {Salmonella typhimurium LT2 SGSC1412}
STM2269	putative sensor/kinase in regulatory system (yojN) {Salmonella typhimurium LT2 SGSC1412}
STM2270	response regulator (positive) in two-component regulatory system (rcsB) {Salmonella typhimurium LT2 SGSC1412}
STM2271	sensory histidine kinase in two-component regulatory system (rcsC) {Salmonella typhimurium LT2 SGSC1412}
STM2272	DNA gyrase, subunit A, type II topoisomerase (gyrA) {Salmonella typhimurium LT2 SGSC1412}
STM2276	3-demethylubiquinone-9 3-methyltransferase and 2-octaprenyl-6-hydroxy phenol methylase (ubiG) {Salmonella typhimurium LT2 SGSC1412}
STM2277	ribonucleoside diphosphate reductase 1, alpha subunit (nrdA) {Salmonella typhimurium LT2 SGSC1412}
STM2278	ribonucleoside-diphosphate reductase 1, beta subunit (nrdB) {Salmonella typhimurium LT2 SGSC1412}
STM2282	glycerophosphodiester phosphodiesterase, periplasmic (glpQ) {Salmonella typhimurium LT2 SGSC1412}
STM2283	MFS family, sn-glycerol-3-phosphate transport protein (glpT) {Salmonella typhimurium LT2 SGSC1412}
STM2284	sn-glycerol-3-phosphate dehydrogenase (anaerobic), large subunit (glpA) {Salmonella typhimurium LT2 SGSC1412}
STM2285	sn-glycerol-3-phosphate dehydrogenase (anaerobic), membrane anchor subunit (glpB) {Salmonella typhimurium LT2 SGSC1412}
STM2286	sn-glycerol-3-phosphate dehydrogenase (anaerobic), K-small subunit (glpC) {Salmonella typhimurium LT2 SGSC1412}
STM2287	putative cytoplasmic protein {Salmonella typhimurium LT2 SGSC1412}
STM2289	putative 2,4-dihydoxyhept-2-ene-1,7-dioic acid aldolase {Salmonella typhimurium LT2 SGSC1412}
STM2293	putative nucleotide-utilizing enzyme related to molybdopterin-biosynthesis {Salmonella typhimurium LT2 SGSC1412}
STM2294	putative inner membrane protein (yfaZ) {Salmonella typhimurium LT2 SGSC1412}
STM2297	putative DegT/DnrJ/EryC1/StrS family (yfbE) {Salmonella typhimurium LT2 SGSC1412}
STM2298	putative glycosyl transferase (pmrF) {Salmonella typhimurium LT2 SGSC1412}
STM2299	paral putative transformylase (yfbG) {Salmonella typhimurium LT2 SGSC1412}
STM2307	dihydroxynaphtoic acid synthetase (menB) {Salmonella typhimurium LT2 SGSC1412}
STM2311	putative inner membrane protein (elaB) {Salmonella typhimurium LT2 SGSC1412}
STM2312	putative acyltransferase (elaA) {Salmonella typhimurium LT2 SGSC1412}
STM2314	putative chemotaxis signal transduction protein {Salmonella typhimurium LT2 SGSC1412}
STM2321	NADH dehydrogenase I chain I (nuoI) {Salmonella typhimurium LT2 SGSC1412}
STM2323	NADH dehydrogenase I chain G (nuoG) {Salmonella typhimurium LT2 SGSC1412}
STM2324	NADH dehydrogenase I chain F (nuoF) {Salmonella typhimurium LT2 SGSC1412}
STM2325	NADH dehydrogenase I chain E (nuoE) {Salmonella typhimurium LT2 SGSC1412}
STM2326	NADH dehydrogenase I chain C,D (nuoC) {Salmonella typhimurium LT2 SGSC1412}
STM2327	NADH dehydrogenase I chain B (nuoB) {Salmonella typhimurium LT2 SGSC1412}
STM2328	NADH dehydrogenase I chain A (nuoA) {Salmonella typhimurium LT2 SGSC1412}
STM2330	NADH dehydrogenase transcriptional repressor (LysR family) (lrhA) {Salmonella typhimurium LT2 SGSC1412}
STM2331	putative aminotransferase (ortho), paral putative regulator (yfbQ) {Salmonella typhimurium LT2 SGSC1412}
STM2334	putative phosphatase (yfbT) {Salmonella typhimurium LT2 SGSC1412}
STM2335	putative cytoplasmic protein (yfbU) {Salmonella typhimurium LT2 SGSC1412}
STM2337	acetate kinase A (propionate kinase 2) (ackA) {Salmonella typhimurium LT2 SGSC1412}
STM2338	phosphotransacetylase (pta) {Salmonella typhimurium LT2 SGSC1412}
STM2340	putative transketolase {Salmonella typhimurium LT2 SGSC1412}
STM2341	putative transketolase {Salmonella typhimurium LT2 SGSC1412}
STM2343	putative cytoplasmic protein {Salmonella typhimurium LT2 SGSC1412}
STM2346	putative NTP pyrophosphohydrolase {Salmonella typhimurium LT2 SGSC1412}
STM2347	putative phosphoesterase (yfcE) {Salmonella typhimurium LT2 SGSC1412}
STM2348	putataive glutathione-S-transferase (yfcF) {Salmonella typhimurium LT2 SGSC1412}
STM2350	putative sugar nucleotide epimerase (yfcH) {Salmonella typhimurium LT2 SGSC1412}
STM2351	ABC superfamily (atp_bind), histidine and lysine/arginine/ornithine transport (hisP) {Salmonella typhimurium LT2 SGSC1412}
STM2354	ABC superfamily (bind_prot), histidine transport protein (hisJ) {Salmonella typhimurium LT2 SGSC1412}
STM2355	ABC superfamily (bind_prot), lysine/arginine/ornithine transport protein (argT) {Salmonella typhimurium LT2 SGSC1412}
STM2356	3-octaprenyl-4-hydroxybenzoate carboxy-lyase (ubiX) {Salmonella typhimurium LT2 SGSC1412}
STM2362	amidophosphoribosyltransferase (PRPP amidotransferase) (purF) {Salmonella typhimurium LT2 SGSC1412}
STM2364	paral putative lipoprotein (dedD) {Salmonella typhimurium LT2 SGSC1412}
STM2365	multifunctional folylpolyglutamate synthase dihydrofolate synthase, also has (folC) {Salmonella typhimurium LT2 SGSC1412}
STM2366	acetylCoA carboxylase, beta subunit (accD) {Salmonella typhimurium LT2 SGSC1412}
STM2369	putative aspartate-semialdehyde dehydrogenase (usg) {Salmonella typhimurium LT2 SGSC1412}
STM2370	erythronate-4-phosphate dehyrogenase (pdxB) {Salmonella typhimurium LT2 SGSC1412}
STM2378	3-oxoacyl-[acyl-carrier-protein] synthase I (fabB) {Salmonella typhimurium LT2 SGSC1412}
STM2379	putative peptidase {Salmonella typhimurium LT2 SGSC1412}
STM2380	putative cytoplasmic protein (yfcL) {Salmonella typhimurium LT2 SGSC1412}
STM2384	chorismate synthase (aroC) {Salmonella typhimurium LT2 SGSC1412}
STM2385	putative methylase (yfcB) {Salmonella typhimurium LT2 SGSC1412}
STM2387	phosphohistidine phosphatase (sixA) {Salmonella typhimurium LT2 SGSC1412}
STM2388	paral putative dehydrogenase (yfcX) {Salmonella typhimurium LT2 SGSC1412}
STM2390	putative cytoplasmic protein (yfcZ) {Salmonella typhimurium LT2 SGSC1412}
STM2391	transport of long-chain fatty acids sensitivity to (fadL) {Salmonella typhimurium LT2 SGSC1412}
STM2392	lipoprotein precursor (vacJ) {Salmonella typhimurium LT2 SGSC1412}
STM2395	Phosphoglycerate transport: outer membrane protein E (pgtE) {Salmonella typhimurium LT2 SGSC1412}
STM2396	Phosphoglycerate transport: activator (pgtA) {Salmonella typhimurium LT2 SGSC1412}
STM2402	putative aminotransferase (yfdZ) {Salmonella typhimurium LT2 SGSC1412}
STM2403	glucokinase (glk) {Salmonella typhimurium LT2 SGSC1412}
STM2405	putative thiamine pyrophosphate enzymes {Salmonella typhimurium LT2 SGSC1412}
STM2406	putative oxidoreductase {Salmonella typhimurium LT2 SGSC1412}
STM2415	glutamate tRNA synthetase, catalytic subunit (gltX) {Salmonella typhimurium LT2 SGSC1412}
STM2427	DNA ligase (lig) {Salmonella typhimurium LT2 SGSC1412}
STM2428	cell division protein involved in FtsZ ring (zipA) {Salmonella typhimurium LT2 SGSC1412}
STM2430	subunit of cysteine synthase A and O-acetylserine (cysK) {Salmonella typhimurium LT2 SGSC1412}
STM2431	PTS family, Hpr protein, phosphohistidinoprotein-hexose phosphotransferase (ptsH) {Salmonella typhimurium LT2 SGSC1412}
STM2432	General PTS family (Enzyme I) PEP-protein phosphotransferase (ptsI) {Salmonella typhimurium LT2 SGSC1412}
STM2433	PTS family, glucose-specific IIA component (crr) {Salmonella typhimurium LT2 SGSC1412}
STM2435	pyridoxal-pyridoxamine kinase/hydroxymethylpyrimidine kinase (pdxK) {Salmonella typhimurium LT2 SGSC1412}
STM2437	putative GMP synthase - glutamine amidotransferase domain (yfeJ) {Salmonella typhimurium LT2 SGSC1412}
STM2440	cysteine synthase B (O-acetylserine sulfhydrolase B) (cysM) {Salmonella typhimurium LT2 SGSC1412}
STM2444	ABC superfamily (bind_prot), thiosulfate transport protein (cysP) {Salmonella typhimurium LT2 SGSC1412}
STM2445	putative oxidoreductase (ucpA) {Salmonella typhimurium LT2 SGSC1412}
STM2446	putative iron-dependent peroxidase {Salmonella typhimurium LT2 SGSC1412}
STM2447	putative outer membrane lipoprotein {Salmonella typhimurium LT2 SGSC1412}
STM2449	putative acetyltransferase {Salmonella typhimurium LT2 SGSC1412}
STM2450	N-acetylmuramoyl-l-alanine amidase I (amiA) {Salmonella typhimurium LT2 SGSC1412}
STM2456	putative carboxysome structural protein, ethanolamine utilization (eutL) {Salmonella typhimurium LT2 SGSC1412}
STM2457	ethanolamine ammonia-lyase, light chain (eutC) {Salmonella typhimurium LT2 SGSC1412}
STM2458	ethanolamine ammonia-lyase, heavy chain (eutB) {Salmonella typhimurium LT2 SGSC1412}
STM2465	putative detox protein in ethanolamine utilization (eutM) {Salmonella typhimurium LT2 SGSC1412}
STM2468	putative ethanolamine utilization protein (eutQ) {Salmonella typhimurium LT2 SGSC1412}
STM2472	paral putative transferase (maeB) {Salmonella typhimurium LT2 SGSC1412}
STM2473	transaldolase A (talA) {Salmonella typhimurium LT2 SGSC1412}
STM2474	transketolase 2, isozyme (tktB) {Salmonella typhimurium LT2 SGSC1412}
STM2475	putative cytoplasmic protein {Salmonella typhimurium LT2 SGSC1412}
STM2482	putative glutaredoxin family (yffB) {Salmonella typhimurium LT2 SGSC1412}
STM2483	N-succinyl-diaminopimelate deacylase (dapE) {Salmonella typhimurium LT2 SGSC1412}
STM2486	putative inner membrane protein {Salmonella typhimurium LT2 SGSC1412}
STM2487	phosphoribosylaminoimidazole-succinocarboxamide synthetase (SAICAR synthetase) (purC) {Salmonella typhimurium LT2 SGSC1412}
STM2488	lipoprotein-34 (nlpB) {Salmonella typhimurium LT2 SGSC1412}
STM2489	dihydrodipicolinate synthase (dapA) {Salmonella typhimurium LT2 SGSC1412}
STM2491	thiol peroxidase, thioredoxin dependent (bcp) {Salmonella typhimurium LT2 SGSC1412}
STM2494	putative inner membrane or exported {Salmonella typhimurium LT2 SGSC1412}
STM2495	putative arsenate reductase (yfgD) {Salmonella typhimurium LT2 SGSC1412}
STM2498	uracil phosphoribosyltransferase (upp) {Salmonella typhimurium LT2 SGSC1412}
STM2499	phosphoribosylaminoimidazole synthetase (AIR synthetase) (purM) {Salmonella typhimurium LT2 SGSC1412}
STM2501	polyphosphate kinase, component of RNA degradosome (ppk) {Salmonella typhimurium LT2 SGSC1412}
STM2510	GMP synthetase (guaA) {Salmonella typhimurium LT2 SGSC1412}
STM2511	IMP dehydrogenase (guaB) {Salmonella typhimurium LT2 SGSC1412}
STM2519	putative GTP-binding protein (engA) {Salmonella typhimurium LT2 SGSC1412}
STM2520	putative serine/threonine protein kinase (yfgL) {Salmonella typhimurium LT2 SGSC1412}
STM2521	putative inner membrane protein (yfgM) {Salmonella typhimurium LT2 SGSC1412}
STM2522	histidine tRNA synthetase (hisS) {Salmonella typhimurium LT2 SGSC1412}
STM2523	putative protein, involved in density-dependent regulation of (gcpE) {Salmonella typhimurium LT2 SGSC1412}
STM2524	paral putative membrane protein (yfgA) {Salmonella typhimurium LT2 SGSC1412}
STM2525	putative Fe-S-cluster redox enzyme (yfgB) {Salmonella typhimurium LT2 SGSC1412}
STM2526	nucleoside diphosphate kinase (ndk) {Salmonella typhimurium LT2 SGSC1412}
STM2532	putative inner membrane lipoprotein {Salmonella typhimurium LT2 SGSC1412}
STM2533	putative sulfurtransferase (sseA) {Salmonella typhimurium LT2 SGSC1412}
STM2535	enhances serine sensitivity (sseB) {Salmonella typhimurium LT2 SGSC1412}
STM2536	putative aminopeptidase (pepB) {Salmonella typhimurium LT2 SGSC1412}
STM2538	[2FE-2S] ferredoxin, electron carrer protein, believed to (fdx) {Salmonella typhimurium LT2 SGSC1412}
STM2539	chaperone, member of Hsp70 protein family, believed (hscA) {Salmonella typhimurium LT2 SGSC1412}
STM2541	putative regulator (yfhF) {Salmonella typhimurium LT2 SGSC1412}
STM2542	NifU homologs involved in Fe-S cluster formation (nifU) {Salmonella typhimurium LT2 SGSC1412}
STM2543	putative aminotransferase class-V (nifS) {Salmonella typhimurium LT2 SGSC1412}
STM2544	believed to be involved in assembly of (yfhP) {Salmonella typhimurium LT2 SGSC1412}
STM2545	putative rRNA methylase {Salmonella typhimurium LT2 SGSC1412}
STM2546	inositol monophosphatase (suhB) {Salmonella typhimurium LT2 SGSC1412}
STM2555	serine hydroxymethyltransferase (glyA) {Salmonella typhimurium LT2 SGSC1412}
STM2556	dihydropteridine reductase 2 and nitric oxide dioxygenase (hmpA) {Salmonella typhimurium LT2 SGSC1412}
STM2559	lysine decarboxylase 1 (cadA) {Salmonella typhimurium LT2 SGSC1412}
STM2561	regulatory protein (P-II) for nitrogen assimilation by (glnB) {Salmonella typhimurium LT2 SGSC1412}
STM2562	putative transcriptional regulator of two-component regulator protein (yfhA) {Salmonella typhimurium LT2 SGSC1412}
STM2564	putative sensory kinase in regulatory system (yfhK) {Salmonella typhimurium LT2 SGSC1412}
STM2565	phosphoribosylformylglycinamidine synthetase (purG) {Salmonella typhimurium LT2 SGSC1412}
STM2571	putative aminotransferase {Salmonella typhimurium LT2 SGSC1412}
STM2578	carries out condensation and ring closure step (pdxJ) {Salmonella typhimurium LT2 SGSC1412}
STM2580	GTPase believed to be involved in coordination (era) {Salmonella typhimurium LT2 SGSC1412}
STM2581	RNase III, ds RNA (rnc) {Salmonella typhimurium LT2 SGSC1412}
STM2582	leader peptidase (signal peptidase I), serine protease (lepB) {Salmonella typhimurium LT2 SGSC1412}
STM2583	GTP-binding elongation factor (lepA) {Salmonella typhimurium LT2 SGSC1412}
STM2610	Gifsy-1 prophage {Salmonella typhimurium LT2 SGSC1412}
STM2622	Gifsy-1 prophage {Salmonella typhimurium LT2 SGSC1412}
STM2628	Gifsy-1 prophage {Salmonella typhimurium LT2 SGSC1412}
STM2638	anti sigma E (sigma 24) factor, negative (rseB) {Salmonella typhimurium LT2 SGSC1412}
STM2639	anti sigma E (sigma 24) factor, negative (rseA) {Salmonella typhimurium LT2 SGSC1412}
STM2640	sigma E (sigma 24 ) factor of (rpoE) {Salmonella typhimurium LT2 SGSC1412}
STM2641	quinolinate synthetase, B protein (nadB) {Salmonella typhimurium LT2 SGSC1412}
STM2643	ATP-dependent RNA helicase (srmB) {Salmonella typhimurium LT2 SGSC1412}
STM2646	putative formate acetyltransferase (yfiD) {Salmonella typhimurium LT2 SGSC1412}
STM2647	uracil-DNA-glycosylase (ung) {Salmonella typhimurium LT2 SGSC1412}
STM2648	putative tRNA/rRNA methyltransferase (yfiF) {Salmonella typhimurium LT2 SGSC1412}
STM2649	thioredoxin 2, redox factor (trxC) {Salmonella typhimurium LT2 SGSC1412}
STM2651	putative acetyl-CoA synthetase (yfiQ) {Salmonella typhimurium LT2 SGSC1412}
STM2652	phosphatidylserine synthase (CDP-diacylglycerol-serine O-phosphatidyltransferase) (pssA) {Salmonella typhimurium LT2 SGSC1412}
STM2660	ATP-dependent protease, Hsp 100, part of novel (clpB) {Salmonella typhimurium LT2 SGSC1412}
STM2661	putative inner membrane protein (yfiH) {Salmonella typhimurium LT2 SGSC1412}
STM2662	pseudouridine synthase (pseudouridines 1911, 1915, 1917 in (rluD) {Salmonella typhimurium LT2 SGSC1412}
STM2663	putative lipoprotein (yfiO) {Salmonella typhimurium LT2 SGSC1412}
STM2665	ribosome associated factor, stabilizes ribosomes against dissociation (yfiA) {Salmonella typhimurium LT2 SGSC1412}
STM2667	bifuctional: chorismate mutase P prephenate dehydratase (pheA) {Salmonella typhimurium LT2 SGSC1412}
STM2669	bifunctional: chorismate mutase T prephenate dehydrogenase (tyrA) {Salmonella typhimurium LT2 SGSC1412}
STM2670	3-deoxy-D-arabinoheptulosonate-7-phosphate synthase (DAHP synthetase), tyrosine repressible (aroF) {Salmonella typhimurium LT2 SGSC1412}
STM2673	50S ribosomal subunit protein L19 (rplS) {Salmonella typhimurium LT2 SGSC1412}
STM2675	16S rRNA processing protein (rimM) {Salmonella typhimurium LT2 SGSC1412}
STM2676	30S ribosomal subunit protein S16 (rpsP) {Salmonella typhimurium LT2 SGSC1412}
STM2677	4.5S-RNP protein, GTP binding export factor, part (ffh) {Salmonella typhimurium LT2 SGSC1412}
STM2681	molecular chaparone heat shock protein (grpE) {Salmonella typhimurium LT2 SGSC1412}
STM2683	putative kinase (yfjB) {Salmonella typhimurium LT2 SGSC1412}
STM2724	Fels-2 prophage: hypothetical protein {Salmonella typhimurium LT2 SGSC1412}
STM2738	Fels-2 prophage: similar to E. coli retron {Salmonella typhimurium LT2 SGSC1412}
STM2746	putative Excinuclease ATPase subunit {Salmonella typhimurium LT2 SGSC1412}
STM2760	putative integrase {Salmonella typhimurium LT2 SGSC1412}
STM2767	putative Superfamily I DNA and RNA helicase {Salmonella typhimurium LT2 SGSC1412}
STM2771	Flagellar synthesis: phase 2 flagellin (filament structural (fljB) {Salmonella typhimurium LT2 SGSC1412}
STM2777	TonB-dependent siderophore receptor protein (iroN) {Salmonella typhimurium LT2 SGSC1412}
STM2779	putative inner membrane protein {Salmonella typhimurium LT2 SGSC1412}
STM2780	Homolog of pipB, putative pentapeptide repeats (8 {Salmonella typhimurium LT2 SGSC1412}
STM2781	virulence gene homologous sequence to virK in (virK) {Salmonella typhimurium LT2 SGSC1412}
STM2785	tricarboxylic transport: regulatory protein (tctD) {Salmonella typhimurium LT2 SGSC1412}
STM2786	tricarboxylic transport {Salmonella typhimurium LT2 SGSC1412}
STM2789	putative cytoplasmic protein {Salmonella typhimurium LT2 SGSC1412}
STM2790	paral putative sarcosine oxidase-like protein (ygaF) {Salmonella typhimurium LT2 SGSC1412}
STM2791	succinate-semialdehyde dehydrogenase I, NADP-dependent (gabD) {Salmonella typhimurium LT2 SGSC1412}
STM2792	4-aminobutyrate aminotransferase (gabT) {Salmonella typhimurium LT2 SGSC1412}
STM2795	putative LysM domain (ygaU) {Salmonella typhimurium LT2 SGSC1412}
STM2799	DNA-binding protein with chaperone activity (stpA) {Salmonella typhimurium LT2 SGSC1412}
STM2802	putative inner membrane protein (ygaM) {Salmonella typhimurium LT2 SGSC1412}
STM2807	ribonucleoside diphosphate reductase 2, alpha subunit (nrdE) {Salmonella typhimurium LT2 SGSC1412}
STM2809	ABC superfamily (atp_bind), glycine/betaine/proline transport protein (proV) {Salmonella typhimurium LT2 SGSC1412}
STM2813	transcriptional repressor of emrAB operon (MarR family) (emrR) {Salmonella typhimurium LT2 SGSC1412}
STM2814	multidrug resistance secretion protein (emrA) {Salmonella typhimurium LT2 SGSC1412}
STM2817	quorum sensing protein, produces autoinducer - acyl-homoserine (luxS) {Salmonella typhimurium LT2 SGSC1412}
STM2818	gamma-glutamate-cysteine ligase (gshA) {Salmonella typhimurium LT2 SGSC1412}
STM2820	putative phosphoglucomutase (yqaB) {Salmonella typhimurium LT2 SGSC1412}
STM2826	carbon storage regulator (csrA) {Salmonella typhimurium LT2 SGSC1412}
STM2827	alanyl-tRNA synthetase (alaS) {Salmonella typhimurium LT2 SGSC1412}
STM2829	DNA strand exchange and recombination protein with (recA) {Salmonella typhimurium LT2 SGSC1412}
STM2831	membrane-bound lytic murein transglycosylase B (mltB) {Salmonella typhimurium LT2 SGSC1412}
STM2835	glucitol (sorbitol)-6-phosphate dehydrogenase (srlD) {Salmonella typhimurium LT2 SGSC1412}
STM2838	putative polysialic acid capsule expression protein (gutQ) {Salmonella typhimurium LT2 SGSC1412}
STM2855	hydrogenase-3 accessory protein, assembly of metallocenter (hypB) {Salmonella typhimurium LT2 SGSC1412}
STM2861	Salmonella iron transporter: fur regulated (sitA) {Salmonella typhimurium LT2 SGSC1412}
STM2862	Salmonella iron transporter: fur regulated (sitB) {Salmonella typhimurium LT2 SGSC1412}
STM2865	putative inner membrane protein (avrA) {Salmonella typhimurium LT2 SGSC1412}
STM2869	putative flagellar biosynthesis/type III secretory pathway protein (orgA) {Salmonella typhimurium LT2 SGSC1412}
STM2871	cell invasion protein lipoprotein, may link inner (prgK) {Salmonella typhimurium LT2 SGSC1412}
STM2873	cell invasion protein cytoplasmic (prgI) {Salmonella typhimurium LT2 SGSC1412}
STM2874	cell invasion protein (prgH) {Salmonella typhimurium LT2 SGSC1412}
STM2876	invasion genes transcription activator (hilA) {Salmonella typhimurium LT2 SGSC1412}
STM2878	protein tyrosine phosphate (sptP) {Salmonella typhimurium LT2 SGSC1412}
STM2882	cell invasion protein (sipA) {Salmonella typhimurium LT2 SGSC1412}
STM2883	cell invasion protein (sipD) {Salmonella typhimurium LT2 SGSC1412}
STM2884	cell invasion protein (sipC) {Salmonella typhimurium LT2 SGSC1412}
STM2885	cell invasion protein (sipB) {Salmonella typhimurium LT2 SGSC1412}
STM2886	surface presentation of antigens secretory proteins (sicA) {Salmonella typhimurium LT2 SGSC1412}
STM2891	surface presentation of antigens secretory proteins (spaO) {Salmonella typhimurium LT2 SGSC1412}
STM2894	surface presentation of antigens secretory proteins (invC) {Salmonella typhimurium LT2 SGSC1412}
STM2895	surface presentation of antigens secretory proteins (invB) {Salmonella typhimurium LT2 SGSC1412}
STM2896	invasion protein (invA) {Salmonella typhimurium LT2 SGSC1412}
STM2898	invasion protein outer membrane (invG) {Salmonella typhimurium LT2 SGSC1412}
STM2904	putative ABC-type transport system {Salmonella typhimurium LT2 SGSC1412}
STM2909	methyl-directed mismatch repair, recognize exocyclic adducts of (mutS) {Salmonella typhimurium LT2 SGSC1412}
STM2914	putative nucleoside-diphosphate-sugar epimerase {Salmonella typhimurium LT2 SGSC1412}
STM2915	putative endonuclease (ygbM) {Salmonella typhimurium LT2 SGSC1412}
STM2916	putative fuculose phosphate aldolase (ygbL) {Salmonella typhimurium LT2 SGSC1412}
STM2917	paral putative tRNA synthase (ygbK) {Salmonella typhimurium LT2 SGSC1412}
STM2918	3-hydroxyisobutyrate dehydrogenase (ygbJ) {Salmonella typhimurium LT2 SGSC1412}
STM2922	putative 3-polyprenyl-4-hydroxybenzoate decarboxylase and related decarboxylase {Salmonella typhimurium LT2 SGSC1412}
STM2925	lipoprotein (nlpD) {Salmonella typhimurium LT2 SGSC1412}
STM2929	2C-methyl-d-erythritol-2,4-cyclodiphosphate synthase (ispF) {Salmonella typhimurium LT2 SGSC1412}
STM2934	ATP-sulfurylase, subunit 1 (ATP:sulfate adenylyltransferase) (cysN) {Salmonella typhimurium LT2 SGSC1412}
STM2935	ATP-sulfurylase, subunit 1 (ATP:sulfate adenylyltransferase) (cysD) {Salmonella typhimurium LT2 SGSC1412}
STM2945	secreted protein in the Sop family transferred (sopD) {Salmonella typhimurium LT2 SGSC1412}
STM2946	3-phosphoadenosine 5-phosphosulfate (PAPS) reductase (cysH) {Salmonella typhimurium LT2 SGSC1412}
STM2947	sulfite reductase, alpha subunit, NADPH dependent (cysI) {Salmonella typhimurium LT2 SGSC1412}
STM2948	sulfite reductase, beta (flavoprotein) subunit (cysJ) {Salmonella typhimurium LT2 SGSC1412}
STM2951	putative Organic radical activating enzymes (ygcF) {Salmonella typhimurium LT2 SGSC1412}
STM2952	enolase (eno) {Salmonella typhimurium LT2 SGSC1412}
STM2953	CTP synthetase (pyrG) {Salmonella typhimurium LT2 SGSC1412}
STM2956	(p)ppGpp synthetase I (GTP pyrophosphokinase) (relA) {Salmonella typhimurium LT2 SGSC1412}
STM2958	sensory histidine kinase (barA) {Salmonella typhimurium LT2 SGSC1412}
STM2960	d-glucarate dehydratase (gudD) {Salmonella typhimurium LT2 SGSC1412}
STM2961	putative d-glucarate dehydratase (ygcY) {Salmonella typhimurium LT2 SGSC1412}
STM2963	putative MFS superfamily, D-glucarate permease {Salmonella typhimurium LT2 SGSC1412}
STM2968	putative GTP cyclohydrolase I (yqcD) {Salmonella typhimurium LT2 SGSC1412}
STM2969	putative nucleotide binding (ygdH) {Salmonella typhimurium LT2 SGSC1412}
STM2971	L-serine dehydratase (L-threonine deaminase 2) (sdaB) {Salmonella typhimurium LT2 SGSC1412}
STM2976	L-fucose isomerase (fucI) {Salmonella typhimurium LT2 SGSC1412}
STM2979	positive regulator of the fuc operon (DeoR (fucR) {Salmonella typhimurium LT2 SGSC1412}
STM2980	putative SAM-dependent methyltransferase (ygdE) {Salmonella typhimurium LT2 SGSC1412}
STM2983	putative lipoprotein (ygdI) {Salmonella typhimurium LT2 SGSC1412}
STM2991	N-acetylmuramoyl-L-alanine amidase (amiC) {Salmonella typhimurium LT2 SGSC1412}
STM2992	N-alpha-acetylglutamate synthase (amino-acid acetyltransferase) (argA) {Salmonella typhimurium LT2 SGSC1412}
STM2995	protease III (ptr) {Salmonella typhimurium LT2 SGSC1412}
STM3001	thymidylate synthetase (thyA) {Salmonella typhimurium LT2 SGSC1412}
STM3003	General PTS system, enzyme I, transcriptional regulator (ptsP) {Salmonella typhimurium LT2 SGSC1412}
STM3008	putative aldo/keto reductase (tas) {Salmonella typhimurium LT2 SGSC1412}
STM3010	bifunctional: 2-acylglycerophospho-ethanolamine acyl transferase acyl-acyl carrier protein (aas) {Salmonella typhimurium LT2 SGSC1412}
STM3040	lysine tRNA synthetase, constitutive (lysS) {Salmonella typhimurium LT2 SGSC1412}
STM3041	peptide chain release factor RF-2 (prfB) {Salmonella typhimurium LT2 SGSC1412}
STM3044	recombinase, site-specific (xerD) {Salmonella typhimurium LT2 SGSC1412}
STM3048	putative aminomethyltransferase (ygfZ) {Salmonella typhimurium LT2 SGSC1412}
STM3051	6-phospho-beta-glucosidase A (bglA) {Salmonella typhimurium LT2 SGSC1412}
STM3053	glycine cleavage complex protein P, glycine decarboxylase (gcvP) {Salmonella typhimurium LT2 SGSC1412}
STM3054	glycine cleavage complex protein H, carrier of (gcvH) {Salmonella typhimurium LT2 SGSC1412}
STM3055	glycine cleavage complex protein T, aminomethyltransferase, tetrahydrofolate-dependent (gcvT) {Salmonella typhimurium LT2 SGSC1412}
STM3056	putative monooxygenase (visC) {Salmonella typhimurium LT2 SGSC1412}
STM3058	proline aminopeptidase P II (pepP) {Salmonella typhimurium LT2 SGSC1412}
STM3060	putative cytoplasmic protein (ygfE) {Salmonella typhimurium LT2 SGSC1412}
STM3062	D-3-phosphoglycerate dehydrogenase (serA) {Salmonella typhimurium LT2 SGSC1412}
STM3063	ribosephosphate isomerase, constitutive (rpiA) {Salmonella typhimurium LT2 SGSC1412}
STM3065	putative periplasmic immunogenic protein (yggE) {Salmonella typhimurium LT2 SGSC1412}
STM3067	putative membrane protein, involved in stability of (yggB) {Salmonella typhimurium LT2 SGSC1412}
STM3068	fructose-bisphosphate aldolase (fba) {Salmonella typhimurium LT2 SGSC1412}
STM3069	phosphoglycerate kinase (pgk) {Salmonella typhimurium LT2 SGSC1412}
STM3070	D-erythrose 4-phosphate dehydrogenase (epd) {Salmonella typhimurium LT2 SGSC1412}
STM3076	transketolase 1 isozyme (tktA) {Salmonella typhimurium LT2 SGSC1412}
STM3077	putative Zn-dependent proteases with possible chaperone function (yggG) {Salmonella typhimurium LT2 SGSC1412}
STM3078	agmatinase (speB) {Salmonella typhimurium LT2 SGSC1412}
STM3086	arginine decarboxylase (speA) {Salmonella typhimurium LT2 SGSC1412}
STM3090	methionine adenosyltransferase 1 (AdoMet synthetase) (metK) {Salmonella typhimurium LT2 SGSC1412}
STM3091	MFS family, galactose:proton symporter (galP) {Salmonella typhimurium LT2 SGSC1412}
STM3094	putative cytoplasmic protein (yggJ) {Salmonella typhimurium LT2 SGSC1412}
STM3095	glutathione synthetase (gshB) {Salmonella typhimurium LT2 SGSC1412}
STM3102	putative cytoplasmic protein (yggU) {Salmonella typhimurium LT2 SGSC1412}
STM3103	putative Xanthosine triphosphate pyrophosphatase (yggV) {Salmonella typhimurium LT2 SGSC1412}
STM3106	periplasmic L-asparaginase II (ansB) {Salmonella typhimurium LT2 SGSC1412}
STM3107	putative periplasmic protein (yggN) {Salmonella typhimurium LT2 SGSC1412}
STM3108	putative cytoplasmic protein (yggL) {Salmonella typhimurium LT2 SGSC1412}
STM3109	putative S-adenosylmethionine-dependent methyltransferase (yggH) {Salmonella typhimurium LT2 SGSC1412}
STM3111	putative cytoplasmic protein (yggX) {Salmonella typhimurium LT2 SGSC1412}
STM3112	membrane-bound lytic murein transglycosylase C (mltC) {Salmonella typhimurium LT2 SGSC1412}
STM3135	putative mannonate hydrolase {Salmonella typhimurium LT2 SGSC1412}
STM3136	putative D-mannonate oxidoreductase {Salmonella typhimurium LT2 SGSC1412}
STM3137	putative uronate isomerase {Salmonella typhimurium LT2 SGSC1412}
STM3138	putative methyl-accepting chemotaxis protein {Salmonella typhimurium LT2 SGSC1412}
STM3139	bifunctional: glutathionylspermidine synthetase glutathionylspermidine amidase (gsp) {Salmonella typhimurium LT2 SGSC1412}
STM3140	putative glutathione S-transferase (yghU) {Salmonella typhimurium LT2 SGSC1412}
STM3147	hydrogenase-2, large subunit (hybC) {Salmonella typhimurium LT2 SGSC1412}
STM3149	function unknown, intitally thought to be hydrogenase-2 (hybA) {Salmonella typhimurium LT2 SGSC1412}
STM3152	putative methyl-accepting chemotaxis protein {Salmonella typhimurium LT2 SGSC1412}
STM3157	putative oxidoreductase (yghA) {Salmonella typhimurium LT2 SGSC1412}
STM3159	uptake of enterochelin tonB-dependent uptake of B (exbB) {Salmonella typhimurium LT2 SGSC1412}
STM3161	cystathionine beta-lyase (beta-cystathionase) (metC) {Salmonella typhimurium LT2 SGSC1412}
STM3164	putative alcohol dehydrogenase (yqhD) {Salmonella typhimurium LT2 SGSC1412}
STM3165	2,5-diketo-D-gluconate reductase A (yqhE) {Salmonella typhimurium LT2 SGSC1412}
STM3167	putative diadenosine tetraphosphate (Ap4A) hydrolase {Salmonella typhimurium LT2 SGSC1412}
STM3172	suppressor of ftsI, putative periplasmic protein (sufI) {Salmonella typhimurium LT2 SGSC1412}
STM3174	DNA topoisomerase IV, subunit A (parC) {Salmonella typhimurium LT2 SGSC1412}
STM3176	putative outer membrane protein (ygiW) {Salmonella typhimurium LT2 SGSC1412}
STM3179	NADPH specific quinone oxidoreductase (drug modulator) (mdaB) {Salmonella typhimurium LT2 SGSC1412}
STM3180	putative cytoplasmic protein (ygiN) {Salmonella typhimurium LT2 SGSC1412}
STM3181	DNA topoisomerase IV, subunit B (parE) {Salmonella typhimurium LT2 SGSC1412}
STM3183	cyclic 3,5-adenosine monophosphate phosphodiesterase (icc) {Salmonella typhimurium LT2 SGSC1412}
STM3186	outer membrane channel specific tolerance to colicin (tolC) {Salmonella typhimurium LT2 SGSC1412}
STM3188	putative glutathionylspermidine synthase (ygiC) {Salmonella typhimurium LT2 SGSC1412}
STM3195	3,4 dihydroxy-2-butanone-4-phosphate synthase (ribB) {Salmonella typhimurium LT2 SGSC1412}
STM3196	putative cytoplasmic protein (yqiC) {Salmonella typhimurium LT2 SGSC1412}
STM3199	paral putative membrane protein (yqiK) {Salmonella typhimurium LT2 SGSC1412}
STM3200	bifunctional putative sugar nucleotide transferase domain of (rfaE) {Salmonella typhimurium LT2 SGSC1412}
STM3201	adenylyl transferase for glutamine synthetase, regulates P-II (glnE) {Salmonella typhimurium LT2 SGSC1412}
STM3202	putative cytoplasmic protein (ygiF) {Salmonella typhimurium LT2 SGSC1412}
STM3203	putative SH3 domain protein (ygiM) {Salmonella typhimurium LT2 SGSC1412}
STM3204	tRNA nucleotidyl transferase (cca) {Salmonella typhimurium LT2 SGSC1412}
STM3206	dihydroneopterin aldolase, also has dihydroneopterin triphosphate 2-epimerase (folB) {Salmonella typhimurium LT2 SGSC1412}
STM3208	putative O-sialoglycoprotein endopeptidase (gcp) {Salmonella typhimurium LT2 SGSC1412}
STM3209	30S ribosomal subunit protein S21 (rpsU) {Salmonella typhimurium LT2 SGSC1412}
STM3211	sigma D (sigma 70) factor of RNA (rpoD) {Salmonella typhimurium LT2 SGSC1412}
STM3212	DNA glycosylase, G/U mismatch specific (mug) {Salmonella typhimurium LT2 SGSC1412}
STM3216	putative methyl-accepting chemotaxis protein {Salmonella typhimurium LT2 SGSC1412}
STM3217	aerotaxis sensor receptor, senses cellular redox state (aer) {Salmonella typhimurium LT2 SGSC1412}
STM3218	putative acetylornithine aminotransferase (oat) {Salmonella typhimurium LT2 SGSC1412}
STM3223	putative dehydrogenase (ygjR) {Salmonella typhimurium LT2 SGSC1412}
STM3228	putative periplasmic protein (yqjC) {Salmonella typhimurium LT2 SGSC1412}
STM3229	putative inner membrane protein (yqjD) {Salmonella typhimurium LT2 SGSC1412}
STM3233	putative glutathione S-transferase (yqjG) {Salmonella typhimurium LT2 SGSC1412}
STM3235	putative transcriptional regulator, LysR family (yhaJ) {Salmonella typhimurium LT2 SGSC1412}
STM3241	pyruvate formate-lyase 4/ 2-ketobutyrate formate-lyase (tdcE) {Salmonella typhimurium LT2 SGSC1412}
STM3247	glycerate kinase (garK) {Salmonella typhimurium LT2 SGSC1412}
STM3248	tartronate semialdehyde reductase (TSAR) (garR) {Salmonella typhimurium LT2 SGSC1412}
STM3249	2-Dehydro-3-Deoxy-Galactarate Aldolase (garL) {Salmonella typhimurium LT2 SGSC1412}
STM3250	galactarate dehydrogenase (garD) {Salmonella typhimurium LT2 SGSC1412}
STM3264	paral putative transglycosylase (yraM) {Salmonella typhimurium LT2 SGSC1412}
STM3267	paral putative periplasmic protein (yraP) {Salmonella typhimurium LT2 SGSC1412}
STM3269	putative intracellular proteinase (yhbO) {Salmonella typhimurium LT2 SGSC1412}
STM3272	putative ABC superfamily (membrane) transport protein (yhbS) {Salmonella typhimurium LT2 SGSC1412}
STM3280	cysteine sulfinate desulfinase (deaD) {Salmonella typhimurium LT2 SGSC1412}
STM3282	polynucleotide phosphorylase, member of mRNA degradosome (pnp) {Salmonella typhimurium LT2 SGSC1412}
STM3283	30S ribosomal subunit protein S15 (rpsO) {Salmonella typhimurium LT2 SGSC1412}
STM3285	ribosome-binding factor, role in processing of 10S (rbfA) {Salmonella typhimurium LT2 SGSC1412}
STM3286	protein chain initiation factor IF-2 (infB) {Salmonella typhimurium LT2 SGSC1412}
STM3287	transcription pausing L factor (nusA) {Salmonella typhimurium LT2 SGSC1412}
STM3290	argininosuccinate synthetase (argG) {Salmonella typhimurium LT2 SGSC1412}
STM3293	preprotein translocase IISP family, auxillary membrane component (secG) {Salmonella typhimurium LT2 SGSC1412}
STM3294	phosphoglucosamine mutase (mrsA) {Salmonella typhimurium LT2 SGSC1412}
STM3296	ATP-dependent zinc-metallo protease (hflB) {Salmonella typhimurium LT2 SGSC1412}
STM3297	23S rRNA methyltransferase (ftsJ) {Salmonella typhimurium LT2 SGSC1412}
STM3298	putative RNA-binding protein containing KH domain (yhbY) {Salmonella typhimurium LT2 SGSC1412}
STM3299	transcription elongation factor, cleaves 3 nucleotide of (greA) {Salmonella typhimurium LT2 SGSC1412}
STM3300	D-alanyl-D-alanine carboxypeptidase, penicillin-binding protein 4 (dacB) {Salmonella typhimurium LT2 SGSC1412}
STM3301	putative GTP-binding protein (yhbZ) {Salmonella typhimurium LT2 SGSC1412}
STM3303	50S ribosomal subunit protein L27 (rpmA) {Salmonella typhimurium LT2 SGSC1412}
STM3304	50S ribosomal subunit protein L21 (rplU) {Salmonella typhimurium LT2 SGSC1412}
STM3305	octaprenyl diphosphate synthase (ispB) {Salmonella typhimurium LT2 SGSC1412}
STM3307	UDP-N-acetylglucosamine 1-carboxyvinyltransferase (murA) {Salmonella typhimurium LT2 SGSC1412}
STM3310	putative ABC superfamily (atp&memb), transport protein (yrbC) {Salmonella typhimurium LT2 SGSC1412}
STM3311	putative ABC superfamily (bind_prot) transport protein (yrbD) {Salmonella typhimurium LT2 SGSC1412}
STM3313	putative ABC superfamily (atp_bind) transport protein (yrbF) {Salmonella typhimurium LT2 SGSC1412}
STM3315	putative polysialic acid capsule expression protein (yrbH) {Salmonella typhimurium LT2 SGSC1412}
STM3316	putative protein of HAD superfamily, CMP-Neu5Ac homologs (yrbI) {Salmonella typhimurium LT2 SGSC1412}
STM3317	putative inner membrane protein (yrbK) {Salmonella typhimurium LT2 SGSC1412}
STM3318	putative ABC superfamily (bind_prot) transport protein (yhbN) {Salmonella typhimurium LT2 SGSC1412}
STM3319	putative ABC superfamily (atp_bind) transport protein (yhbG) {Salmonella typhimurium LT2 SGSC1412}
STM3322	sugar specific PTS family, enzyme IIA, also (ptsN) {Salmonella typhimurium LT2 SGSC1412}
STM3323	putative P-loop-containing kinase (yhbJ) {Salmonella typhimurium LT2 SGSC1412}
STM3327	sigma cross-reacting protein 27A (SCRP-27A) (yhbL) {Salmonella typhimurium LT2 SGSC1412}
STM3328	sensory histidine kinase in two-component regulatory system (arcB) {Salmonella typhimurium LT2 SGSC1412}
STM3330	glutamate synthase, large subunit (gltB) {Salmonella typhimurium LT2 SGSC1412}
STM3331	glutamate synthase, small subunit (gltD) {Salmonella typhimurium LT2 SGSC1412}
STM3334	putative cytosine deaminase {Salmonella typhimurium LT2 SGSC1412}
STM3335	putative cytoplasmic protein (yhcH) {Salmonella typhimurium LT2 SGSC1412}
STM3336	putative ManNAc kinase (nanK) {Salmonella typhimurium LT2 SGSC1412}
STM3337	putative ManNAc-6P epimerase (nanE) {Salmonella typhimurium LT2 SGSC1412}
STM3339	N-acetylneuraminate lyase (aldolase) (nanA) {Salmonella typhimurium LT2 SGSC1412}
STM3341	stringent starvation protein B (sspB) {Salmonella typhimurium LT2 SGSC1412}
STM3342	stringent starvation protein A, regulator of transcription (sspA) {Salmonella typhimurium LT2 SGSC1412}
STM3344	30S ribosomal subunit protein S9 (rpsI) {Salmonella typhimurium LT2 SGSC1412}
STM3345	50S ribosomal subunit protein L13 (rplM) {Salmonella typhimurium LT2 SGSC1412}
STM3347	putative periplasmic protein (yhcB) {Salmonella typhimurium LT2 SGSC1412}
STM3348	serine endoprotease (degQ) {Salmonella typhimurium LT2 SGSC1412}
STM3359	malate dehydrogenase (mdh) {Salmonella typhimurium LT2 SGSC1412}
STM3360	repressor of arg regulon (ArgR familiy) (argR) {Salmonella typhimurium LT2 SGSC1412}
STM3368	suppresses inhibitory activity of CsrA (tldD) {Salmonella typhimurium LT2 SGSC1412}
STM3370	RNase G (cafA) {Salmonella typhimurium LT2 SGSC1412}
STM3374	rod shape-determining protein HSP70 class molecular chaperones (mreB) {Salmonella typhimurium LT2 SGSC1412}
STM3376	putative oxidoreductase (yhdH) {Salmonella typhimurium LT2 SGSC1412}
STM3377	putative nitrate reductase {Salmonella typhimurium LT2 SGSC1412}
STM3379	acetylCoA carboxylase, BCCP subunit, carrier of biotin (accB) {Salmonella typhimurium LT2 SGSC1412}
STM3380	acetyl CoA carboxylase, biotin carboxylase subunit (accC) {Salmonella typhimurium LT2 SGSC1412}
STM3385	site-specific DNA inversion stimulation factor (fis) {Salmonella typhimurium LT2 SGSC1412}
STM3399	putative ferripyochelin binding protein (yrdA) {Salmonella typhimurium LT2 SGSC1412}
STM3401	dehydroshikimate reductase (aroE) {Salmonella typhimurium LT2 SGSC1412}
STM3402	putative translation factor (yrdC) {Salmonella typhimurium LT2 SGSC1412}
STM3406	peptide deformylase (def) {Salmonella typhimurium LT2 SGSC1412}
STM3407	10-formyltetrahydrofolate:L-methionyl-tRNA(fMet) N-formyltransferase (fmt) {Salmonella typhimurium LT2 SGSC1412}
STM3408	putative rRNA methylase (sun) {Salmonella typhimurium LT2 SGSC1412}
STM3410	mechanosensitive channel (mscL) {Salmonella typhimurium LT2 SGSC1412}
STM3414	50S ribosomal subunit protein L17 (rplQ) {Salmonella typhimurium LT2 SGSC1412}
STM3415	RNA polymerase, alpha subunit (rpoA) {Salmonella typhimurium LT2 SGSC1412}
STM3416	30S ribosomal subunit protein S4 (rpsD) {Salmonella typhimurium LT2 SGSC1412}
STM3417	30S ribosomal subunit protein S11 (rpsK) {Salmonella typhimurium LT2 SGSC1412}
STM3418	30S ribosomal subunit protein S13 (rpsM) {Salmonella typhimurium LT2 SGSC1412}
STM3421	50S ribosomal subunit protein L15 (rplO) {Salmonella typhimurium LT2 SGSC1412}
STM3422	50S ribosomal subunit protein L30 (rpmD) {Salmonella typhimurium LT2 SGSC1412}
STM3423	30S ribosomal subunit protein S5 (rpsE) {Salmonella typhimurium LT2 SGSC1412}
STM3424	50S ribosomal subunit protein L18 (rplR) {Salmonella typhimurium LT2 SGSC1412}
STM3425	50S ribosomal subunit protein L6 (rplF) {Salmonella typhimurium LT2 SGSC1412}
STM3426	30S ribosomal subunit protein S8, and regulator (rpsH) {Salmonella typhimurium LT2 SGSC1412}
STM3427	30S ribosomal subunit protein S14 (rpsN) {Salmonella typhimurium LT2 SGSC1412}
STM3428	50S ribosomal subunit protein L5 (rplE) {Salmonella typhimurium LT2 SGSC1412}
STM3429	50S ribosomal subunit protein L24 (rplX) {Salmonella typhimurium LT2 SGSC1412}
STM3430	50S ribosomal subunit protein L14 (rplN) {Salmonella typhimurium LT2 SGSC1412}
STM3431	30S ribosomal subunit protein S17 (rpsQ) {Salmonella typhimurium LT2 SGSC1412}
STM3432	50S ribosomal subunit protein L29 (rpmC) {Salmonella typhimurium LT2 SGSC1412}
STM3433	50S ribosomal subunit protein L16 (rplP) {Salmonella typhimurium LT2 SGSC1412}
STM3434	30S ribosomal subunit protein S3 (rpsC) {Salmonella typhimurium LT2 SGSC1412}
STM3435	50S ribosomal subunit protein L22 (rplV) {Salmonella typhimurium LT2 SGSC1412}
STM3436	30S ribosomal subunit protein S19 (rpsS) {Salmonella typhimurium LT2 SGSC1412}
STM3437	50S ribosomal subunit protein L2 (rplB) {Salmonella typhimurium LT2 SGSC1412}
STM3438	50S ribosomal subunit protein L23 (rplW) {Salmonella typhimurium LT2 SGSC1412}
STM3439	50S ribosomal subunit protein L4, regulates expression (rplD) {Salmonella typhimurium LT2 SGSC1412}
STM3440	50S ribosomal subunit protein L3 (rplC) {Salmonella typhimurium LT2 SGSC1412}
STM3441	30S ribosomal subunit protein S10 (rpsJ) {Salmonella typhimurium LT2 SGSC1412}
STM3443	bacterioferrin, an iron storage homoprotein (bfr) {Salmonella typhimurium LT2 SGSC1412}
STM3445	protein chain elongation factor EF-Tu (duplicate of (tufA) {Salmonella typhimurium LT2 SGSC1412}
STM3446	protein chain elongation factor EF-G, GTP-binding (fusA) {Salmonella typhimurium LT2 SGSC1412}
STM3447	30S ribosomal subunit protein S7, initiates assembly (rpsG) {Salmonella typhimurium LT2 SGSC1412}
STM3448	30S ribosomal subunit protein S12 (rpsL) {Salmonella typhimurium LT2 SGSC1412}
STM3452	putative regulator (yheO) {Salmonella typhimurium LT2 SGSC1412}
STM3453	FKBP-type peptidyl-prolyl cis-trans isomerase (rotamase) (fkpA) {Salmonella typhimurium LT2 SGSC1412}
STM3455	FKBP-type peptidyl prolyl cis-trans isomerase (rotamase) (slyD) {Salmonella typhimurium LT2 SGSC1412}
STM3459	putative ATPase component of ABC transporter with (yheS) {Salmonella typhimurium LT2 SGSC1412}
STM3464	putative phosphoribulokinase (prkB) {Salmonella typhimurium LT2 SGSC1412}
STM3466	catabolite activator protein (CAP), cyclic AMP receptor (crp) {Salmonella typhimurium LT2 SGSC1412}
STM3468	acetylornithine transaminase (NAcOATase and DapATase) (argD) {Salmonella typhimurium LT2 SGSC1412}
STM3470	putative cell filamentation protein, stationary phase induced (fic) {Salmonella typhimurium LT2 SGSC1412}
STM3471	putative cytoplasmic protein (yhfG) {Salmonella typhimurium LT2 SGSC1412}
STM3472	peptidyl-prolyl cis-trans isomerase A (rotamase A) (ppiA) {Salmonella typhimurium LT2 SGSC1412}
STM3474	nitrite reductase, large subunit (nirB) {Salmonella typhimurium LT2 SGSC1412}
STM3477	siroheme synthase, catalyses four separate reactions that (cysG) {Salmonella typhimurium LT2 SGSC1412}
STM3481	tryptophan tRNA synthetase (trpS) {Salmonella typhimurium LT2 SGSC1412}
STM3483	D-ribulose-5-phosphate 3-epimerase (rpe) {Salmonella typhimurium LT2 SGSC1412}
STM3485	membrane protein (damX) {Salmonella typhimurium LT2 SGSC1412}
STM3486	dehydroquinate synthase (aroB) {Salmonella typhimurium LT2 SGSC1412}
STM3487	shikimate kinase I (aroK) {Salmonella typhimurium LT2 SGSC1412}
STM3493	transpeptidase of penicillin-binding protein 1a (peptidoglycan synthetase) (mrcA) {Salmonella typhimurium LT2 SGSC1412}
STM3494	putative NTP pyrophosphohydrolase (yrfE) {Salmonella typhimurium LT2 SGSC1412}
STM3495	putative inner membrane protein (yrfF) {Salmonella typhimurium LT2 SGSC1412}
STM3497	heat shock protein, predicted small RNA-binding protein (yrfH) {Salmonella typhimurium LT2 SGSC1412}
STM3498	heat shock protein 33, redox regulated chaparone (yrfI) {Salmonella typhimurium LT2 SGSC1412}
STM3500	phosphoenolpyruvate carboxykinase (pckA) {Salmonella typhimurium LT2 SGSC1412}
STM3502	response regulator in two-component regulatory system with (ompR) {Salmonella typhimurium LT2 SGSC1412}
STM3504	paral putative RNase R (yhgF) {Salmonella typhimurium LT2 SGSC1412}
STM3506	FeoB family, ferrous iron transport protein B (feoB) {Salmonella typhimurium LT2 SGSC1412}
STM3511	putative Thioredoxin-like proteins and domain (yhgI) {Salmonella typhimurium LT2 SGSC1412}
STM3513	4-alpha-glucanotransferase (amylomaltase) (malQ) {Salmonella typhimurium LT2 SGSC1412}
STM3514	maltodextrin phosphorylase (malP) {Salmonella typhimurium LT2 SGSC1412}
STM3515	transcriptional activator of the mal genes, binds (malT) {Salmonella typhimurium LT2 SGSC1412}
STM3523	transcriptional repressor of the glp operon (DeoR (glpR) {Salmonella typhimurium LT2 SGSC1412}
STM3526	sn-glycerol-3-phosphate dehydrogenase (aerobic) (glpD) {Salmonella typhimurium LT2 SGSC1412}
STM3533	putative bacterial transcriptional regulator {Salmonella typhimurium LT2 SGSC1412}
STM3534	glycogen phosphorylase (glgP) {Salmonella typhimurium LT2 SGSC1412}
STM3535	glycogen synthase (glgA) {Salmonella typhimurium LT2 SGSC1412}
STM3536	glucose-1-phosphate adenylyltransferase (glgC) {Salmonella typhimurium LT2 SGSC1412}
STM3538	1,4-alpha-glucan branching enzyme (glgB) {Salmonella typhimurium LT2 SGSC1412}
STM3539	aspartate-semialdehyde dehydrogenase (asd) {Salmonella typhimurium LT2 SGSC1412}
STM3543	transcriptional repressor gnt-I, gntUKR (GalR/LacI familiy) (gntR) {Salmonella typhimurium LT2 SGSC1412}
STM3545	putative oxidoreductase (yhhX) {Salmonella typhimurium LT2 SGSC1412}
STM3551	gamma-glutamyltranspeptidase (ggt) {Salmonella typhimurium LT2 SGSC1412}
STM3552	putative outer membrane protein (yhhA) {Salmonella typhimurium LT2 SGSC1412}
STM3553	glycerophosphodiester phosphodiesterase, cytosolic (ugpQ) {Salmonella typhimurium LT2 SGSC1412}
STM3554	ABC superfamily (atp_bind), sn-glycerol 3-phosphate transport protein (ugpC) {Salmonella typhimurium LT2 SGSC1412}
STM3557	ABC superfamily (peri_perm), sn-glycerol 3-phosphate transport protein (ugpB) {Salmonella typhimurium LT2 SGSC1412}
STM3565	putative acetyltransferase (yhhK) {Salmonella typhimurium LT2 SGSC1412}
STM3569	putative integral membrane cell division protein (ftsX) {Salmonella typhimurium LT2 SGSC1412}
STM3570	putative ATPase involved in cell division (ftsE) {Salmonella typhimurium LT2 SGSC1412}
STM3571	GTPase domain of cell division membrane protein (ftsY) {Salmonella typhimurium LT2 SGSC1412}
STM3576	P-type ATPase family, Pb/Cd/Zn/Hg transporting ATPase (zntA) {Salmonella typhimurium LT2 SGSC1412}
STM3577	methyl-accepting transmembrane citrate/phenol chemoreceptor (tcp) {Salmonella typhimurium LT2 SGSC1412}
STM3580	putative inner membrane lipoprotein {Salmonella typhimurium LT2 SGSC1412}
STM3587	paral putative membrane protein (yhiI) {Salmonella typhimurium LT2 SGSC1412}
STM3589	PiT family, low-affinity phosphate transporter (pitA) {Salmonella typhimurium LT2 SGSC1412}
STM3591	universal stress protein A (uspA) {Salmonella typhimurium LT2 SGSC1412}
STM3594	oligopeptidase A (prlC) {Salmonella typhimurium LT2 SGSC1412}
STM3595	putative phosphatase {Salmonella typhimurium LT2 SGSC1412}
STM3596	putative cytoplasmic protein (yhiR) {Salmonella typhimurium LT2 SGSC1412}
STM3597	glutathione oxidoreductase (gor) {Salmonella typhimurium LT2 SGSC1412}
STM3601	putative phosphosugar isomerase {Salmonella typhimurium LT2 SGSC1412}
STM3603	cytoplasmic trehalase (treF) {Salmonella typhimurium LT2 SGSC1412}
STM3604	putative inner membrane protein {Salmonella typhimurium LT2 SGSC1412}
STM3610	putative inner membrane protein (yhjG) {Salmonella typhimurium LT2 SGSC1412}
STM3612	ketodeoxygluconokinase (kdgK) {Salmonella typhimurium LT2 SGSC1412}
STM3613	putative Zn-dependent peptidase (yhjJ) {Salmonella typhimurium LT2 SGSC1412}
STM3616	putative TPR-repeat-containing protein (yhjL) {Salmonella typhimurium LT2 SGSC1412}
STM3618	putative cellulose synthase (yhjN) {Salmonella typhimurium LT2 SGSC1412}
STM3622	putative cytoplasmic protein (yhjS) {Salmonella typhimurium LT2 SGSC1412}
STM3626	ABC superfamily (atp_bind), dipeptide transport protein (dppF) {Salmonella typhimurium LT2 SGSC1412}
STM3630	ABC superfamily (peri_perm), dipeptide transport protein (dppA) {Salmonella typhimurium LT2 SGSC1412}
STM3635	putative membrane-associated, metal-dependent hydrolase (yhjW) {Salmonella typhimurium LT2 SGSC1412}
STM3645	putative outer membrane lipoprotein (yiaD) {Salmonella typhimurium LT2 SGSC1412}
STM3646	2-keto-D-gluconate reductase (yiaE) {Salmonella typhimurium LT2 SGSC1412}
STM3647	putative outer membrane lipoprotein (yiaF) {Salmonella typhimurium LT2 SGSC1412}
STM3649	major cold shock protein 7.4, transcriptional activator (cspA) {Salmonella typhimurium LT2 SGSC1412}
STM3655	glycine tRNA synthetase, beta subunit (glyS) {Salmonella typhimurium LT2 SGSC1412}
STM3656	glycine tRNA synthetase, alpha subunit (glyQ) {Salmonella typhimurium LT2 SGSC1412}
STM3667	transcriptional repressor (IclR family) (yiaJ) {Salmonella typhimurium LT2 SGSC1412}
STM3680	aldehyde dehydrogenase B (lactaldehyde dehydrogenase) (aldB) {Salmonella typhimurium LT2 SGSC1412}
STM3681	putative transcriptional regulator {Salmonella typhimurium LT2 SGSC1412}
STM3682	selenocysteinyl-tRNA-specific translation factor (selB) {Salmonella typhimurium LT2 SGSC1412}
STM3684	putative glutathione S-transferase (yibF) {Salmonella typhimurium LT2 SGSC1412}
STM3685	PTS family, mannitol-specific enzyme IIABC components (mtlA) {Salmonella typhimurium LT2 SGSC1412}
STM3686	mannitol-1-phosphate dehydrogenase (mtlD) {Salmonella typhimurium LT2 SGSC1412}
STM3689	putative cytoplasmic protein (yibL) {Salmonella typhimurium LT2 SGSC1412}
STM3694	L-lactate dehydrogenase (lldD) {Salmonella typhimurium LT2 SGSC1412}
STM3697	putative mandelate racemase / muconate lactonizing enzyme {Salmonella typhimurium LT2 SGSC1412}
STM3699	serine acetyltransferase (cysE) {Salmonella typhimurium LT2 SGSC1412}
STM3700	glycerol-3-phosphate dehydrogenase (NAD+) (gpsA) {Salmonella typhimurium LT2 SGSC1412}
STM3701	molecular chaperone in protein export (secB) {Salmonella typhimurium LT2 SGSC1412}
STM3702	glutaredoxin 3 (grxC) {Salmonella typhimurium LT2 SGSC1412}
STM3704	phosphoglyceromutase (pmgI) {Salmonella typhimurium LT2 SGSC1412}
STM3705	paral putative membrane protein (yibP) {Salmonella typhimurium LT2 SGSC1412}
STM3708	threonine 3-dehydrogenase (tdh) {Salmonella typhimurium LT2 SGSC1412}
STM3709	2-amino-3-ketobutyrate CoA ligase (glycine acetyltransferase) (kbl) {Salmonella typhimurium LT2 SGSC1412}
STM3710	ADP-L-glycero-D-mannoheptose-6-epimerase (rfaD) {Salmonella typhimurium LT2 SGSC1412}
STM3713	O-antigen ligase (rfaL) {Salmonella typhimurium LT2 SGSC1412}
STM3714	putative hexose transferase, lipopolysaccharide core biosynthesis (rfaK) {Salmonella typhimurium LT2 SGSC1412}
STM3716	lipopolysaccharide core biosynthesis modification of heptose region (rfaY) {Salmonella typhimurium LT2 SGSC1412}
STM3717	UDP-D-glucose:(galactosyl)lipopolysaccharide glucosyltransferase (rfaJ) {Salmonella typhimurium LT2 SGSC1412}
STM3719	UDP-D-galactose:(glucosyl)lipopolysaccharide-1,6-D-galactosyltransferase (rfaB) {Salmonella typhimurium LT2 SGSC1412}
STM3722	glucosyltransferase I (rfaG) {Salmonella typhimurium LT2 SGSC1412}
STM3724	3-deoxy-D-manno-octulosonic-acid transferase (KDO transferase) (kdtA) {Salmonella typhimurium LT2 SGSC1412}
STM3725	phosphopantetheine adenylyltransferase (kdtB) {Salmonella typhimurium LT2 SGSC1412}
STM3727	50S ribosomal subunit protein L33 (rpmG) {Salmonella typhimurium LT2 SGSC1412}
STM3728	50S ribosomal subunit protein L28 (rpmB) {Salmonella typhimurium LT2 SGSC1412}
STM3730	flavoprotein affecting synthesis of DNA and pantothenate (dfp) {Salmonella typhimurium LT2 SGSC1412}
STM3731	deoxyuridinetriphosphatase (dut) {Salmonella typhimurium LT2 SGSC1412}
STM3733	orotate phosphoribosyltransferase (pyrE) {Salmonella typhimurium LT2 SGSC1412}
STM3734	RNase PH (rph) {Salmonella typhimurium LT2 SGSC1412}
STM3735	putative stress-induced protein (yicC) {Salmonella typhimurium LT2 SGSC1412}
STM3740	guanylate kinase (gmk) {Salmonella typhimurium LT2 SGSC1412}
STM3741	RNA polymerase, omega subunit (rpoZ) {Salmonella typhimurium LT2 SGSC1412}
STM3742	bifunctional : (p)ppGpp synthetase II also guanosine-3,5-bis (spoT) {Salmonella typhimurium LT2 SGSC1412}
STM3744	DNA helicase, resolution of Holliday junctions, branch (recG) {Salmonella typhimurium LT2 SGSC1412}
STM3748	putative inner membrane protein (yicH) {Salmonella typhimurium LT2 SGSC1412}
STM3761	putative inner membrane protein (slsA) {Salmonella typhimurium LT2 SGSC1412}
STM3763	Mg2+ transport protein (mgtB) {Salmonella typhimurium LT2 SGSC1412}
STM3773	putative NtrC family transcriptional regulators, ATPase domain {Salmonella typhimurium LT2 SGSC1412}
STM3774	putative inner membrane protein {Salmonella typhimurium LT2 SGSC1412}
STM3793	putative sugar kinase, ribokinase family {Salmonella typhimurium LT2 SGSC1412}
STM3796	acetolactate synthase I, large subunit, valine sensitive (ilvB) {Salmonella typhimurium LT2 SGSC1412}
STM3802	D-serine deaminase (dehydratase) (dsdA) {Salmonella typhimurium LT2 SGSC1412}
STM3808	small heat shock protein (ibpB) {Salmonella typhimurium LT2 SGSC1412}
STM3809	small heat shock protein (ibpA) {Salmonella typhimurium LT2 SGSC1412}
STM3815	periplasmic heme-dependent peroxidase, cytochrome c-type biogenesis protein (ccmE) {Salmonella typhimurium LT2 SGSC1412}
STM3820	putative cytochrome c peroxidase {Salmonella typhimurium LT2 SGSC1412}
STM3831	putative hydrolase of the HAD superfamily (yidA) {Salmonella typhimurium LT2 SGSC1412}
STM3835	DNA gyrase, subunit B (type II topoisomerase) (gyrB) {Salmonella typhimurium LT2 SGSC1412}
STM3837	DNA polymerase III, beta-subunit (dnaN) {Salmonella typhimurium LT2 SGSC1412}
STM3839	50S ribosomal subunit protein L34 (rpmH) {Salmonella typhimurium LT2 SGSC1412}
STM3842	putative Preprotein translocase subunit YidC (yidC) {Salmonella typhimurium LT2 SGSC1412}
STM3843	GTPase for tRNA modification and thiophene and (trmE) {Salmonella typhimurium LT2 SGSC1412}
STM3850	putative oxidoreductase (yieF) {Salmonella typhimurium LT2 SGSC1412}
STM3853	regulatory gene for high affinity phosphate uptake (phoU) {Salmonella typhimurium LT2 SGSC1412}
STM3854	ABC superfamily (atp_bind), high-affinity phosphate transporter (pstB) {Salmonella typhimurium LT2 SGSC1412}
STM3857	ABC superfamily (bind_prot), high-affinity phosphate transporter (pstS) {Salmonella typhimurium LT2 SGSC1412}
STM3861	L-glutamine:D-fructose-6-phosphate aminotransferase (glmS) {Salmonella typhimurium LT2 SGSC1412}
STM3862	N-acetyl glucosamine-1-phosphate uridyltransferase and glucosamine-1-phosphate acetyl transferase (glmU) {Salmonella typhimurium LT2 SGSC1412}
STM3864	membrane-bound ATP synthase, F1 sector, epsilon-subunit (atpC) {Salmonella typhimurium LT2 SGSC1412}
STM3865	membrane-bound ATP synthase, F1 sector, beta-subunit (atpD) {Salmonella typhimurium LT2 SGSC1412}
STM3866	membrane-bound ATP synthase, F1 sector, gamma-subunit (atpG) {Salmonella typhimurium LT2 SGSC1412}
STM3867	membrane-bound ATP synthase, F1 sector, alpha-subunit (atpA) {Salmonella typhimurium LT2 SGSC1412}
STM3868	membrane-bound ATP synthase, F1 sector, delta-subunit (atpH) {Salmonella typhimurium LT2 SGSC1412}
STM3869	membrane-bound ATP synthase, F0 sector, subunit b (atpF) {Salmonella typhimurium LT2 SGSC1412}
STM3873	associate with glucose-inhibited division (gidB) {Salmonella typhimurium LT2 SGSC1412}
STM3874	associate with glucose-inhibited division (gidA) {Salmonella typhimurium LT2 SGSC1412}
STM3877	asparagine synthetase A (asnA) {Salmonella typhimurium LT2 SGSC1412}
STM3879	paral putative regulator protein (yieN) {Salmonella typhimurium LT2 SGSC1412}
STM3881	D-ribose high-affinity transport system membrane-associated protein (rbsD) {Salmonella typhimurium LT2 SGSC1412}
STM3882	ABC superfamily (atp_bind), D-ribose high-affinity transport protein (rbsA) {Salmonella typhimurium LT2 SGSC1412}
STM3884	ABC superfamily (peri_perm), D-ribose transport protein (rbsB) {Salmonella typhimurium LT2 SGSC1412}
STM3885	ribokinase (rbsK) {Salmonella typhimurium LT2 SGSC1412}
STM3898	putative LysR type transcriptional regulator with pssR (yifE) {Salmonella typhimurium LT2 SGSC1412}
STM3903	branched-chain amino-acid aminotransferase (ilvE) {Salmonella typhimurium LT2 SGSC1412}
STM3904	dihydroxyacid dehydratase (ilvD) {Salmonella typhimurium LT2 SGSC1412}
STM3905	threonine deaminase (ilvA) {Salmonella typhimurium LT2 SGSC1412}
STM3908	positive regulator for ilvC (LysR family) (ilvY) {Salmonella typhimurium LT2 SGSC1412}
STM3909	ketol-acid reductoisomerase (ilvC) {Salmonella typhimurium LT2 SGSC1412}
STM3910	peptidyl-prolyl cis-trans isomerase C (rotamase C) (ppiC) {Salmonella typhimurium LT2 SGSC1412}
STM3912	rep helicase, a single-stranded DNA dependent ATPase (rep) {Salmonella typhimurium LT2 SGSC1412}
STM3913	guanosine pentaphosphatase and exopolyphosphatase (gppA) {Salmonella typhimurium LT2 SGSC1412}
STM3914	putative helicase (rhlB) {Salmonella typhimurium LT2 SGSC1412}
STM3915	thioredoxin 1, redox factor (trxA) {Salmonella typhimurium LT2 SGSC1412}
STM3917	transcription termination factor Rho polarity suppressor (rho) {Salmonella typhimurium LT2 SGSC1412}
STM3919	modulator of enterobacterial common antigen (ECA) polysaccharide (wzzE) {Salmonella typhimurium LT2 SGSC1412}
STM3920	UDP-N-acetyl glucosamine -2-epimerase (wecB) {Salmonella typhimurium LT2 SGSC1412}
STM3921	UDP-N-acetyl-D-mannosaminuronic acid dehydrogenase (wecC) {Salmonella typhimurium LT2 SGSC1412}
STM3925	TDP-4-oxo-6-deoxy-D-glucose transaminase (wecE) {Salmonella typhimurium LT2 SGSC1412}
STM3935	a late step of protoheme IX synthesis (hemY) {Salmonella typhimurium LT2 SGSC1412}
STM3936	uroporphyrinogen III methylase (hemX) {Salmonella typhimurium LT2 SGSC1412}
STM3938	porphobilinogen deaminase (hydroxymethylbilane synthase) (hemC) {Salmonella typhimurium LT2 SGSC1412}
STM3947	diaminopimelate epimerase (dapF) {Salmonella typhimurium LT2 SGSC1412}
STM3950	putative hydrolase of the HAD superfamily (yigB) {Salmonella typhimurium LT2 SGSC1412}
STM3951	DNA-dependent ATPase I and helicase II (uvrD) {Salmonella typhimurium LT2 SGSC1412}
STM3952	MIT family, Mg2+/Ni2+/Co2+ transport protein (Mg transport (corA) {Salmonella typhimurium LT2 SGSC1412}
STM3957	outer membrane phospholipase A (pldA) {Salmonella typhimurium LT2 SGSC1412}
STM3958	ATP-dependent DNA helicase (recQ) {Salmonella typhimurium LT2 SGSC1412}
STM3962	putative hydrolase of the HAD superfamily (yigL) {Salmonella typhimurium LT2 SGSC1412}
STM3967	putative dienelactone hydrolase family (dlhH) {Salmonella typhimurium LT2 SGSC1412}
STM3968	uridine phosphorylase (udp) {Salmonella typhimurium LT2 SGSC1412}
STM3970	S-adenosylmethionine : 2-DMK methyltransferase and 2-octaprenyl-6-methoxy-1,4-benzoquinone methylase (ubiE) {Salmonella typhimurium LT2 SGSC1412}
STM3972	putative regulator in ubiquinone biosynthesis (aarF) {Salmonella typhimurium LT2 SGSC1412}
STM3973	component of Sec-independent protein secretion pathway (tatA) {Salmonella typhimurium LT2 SGSC1412}
STM3974	component of Sec-independent protein secretion pathway (tatB) {Salmonella typhimurium LT2 SGSC1412}
STM3978	putative oxidoreductase (yigC) {Salmonella typhimurium LT2 SGSC1412}
STM3979	FMN reductase (ubiB) {Salmonella typhimurium LT2 SGSC1412}
STM3982	3-ketoacyl-CoA thiolase (thiolase I, acetyl-CoA transferase), in (fadA) {Salmonella typhimurium LT2 SGSC1412}
STM3983	3-hydroxyacyl-coA dehydrogenase (EC 1.1.1.35) of 4-enzyme FadB (fadB) {Salmonella typhimurium LT2 SGSC1412}
STM3984	proline dipeptidase (pepQ) {Salmonella typhimurium LT2 SGSC1412}
STM3995	putative cytoplasmic protein (yihD) {Salmonella typhimurium LT2 SGSC1412}
STM3997	periplasmic protein disulfide isomerase I (dsbA) {Salmonella typhimurium LT2 SGSC1412}
STM3999	DNA polymerase I, 3 --> 5 polymerase (polA) {Salmonella typhimurium LT2 SGSC1412}
STM4001	putative GTPase, involved in coordination of cell (yihA) {Salmonella typhimurium LT2 SGSC1412}
STM4004	O2-independent coproporphyrinogen III oxidase (hemN) {Salmonella typhimurium LT2 SGSC1412}
STM4005	response regulator in two-component regulatory system with (glnG) {Salmonella typhimurium LT2 SGSC1412}
STM4007	glutamine synthetase (glnA) {Salmonella typhimurium LT2 SGSC1412}
STM4009	GTP-binding elongation factor family protein (typA) {Salmonella typhimurium LT2 SGSC1412}
STM4022	putative aldolase (yihT) {Salmonella typhimurium LT2 SGSC1412}
STM4026	paral putative enzyme (yihX) {Salmonella typhimurium LT2 SGSC1412}
STM4028	D-Tyr-tRNA(Tyr) deacylase (yihZ) {Salmonella typhimurium LT2 SGSC1412}
STM4029	putative acetyltransferase (yiiD) {Salmonella typhimurium LT2 SGSC1412}
STM4034	putative formate dehydrogenase formation protein ? Mn_fn (fdhE) {Salmonella typhimurium LT2 SGSC1412}
STM4044	putative iron-containing alcohol dehydrogenase {Salmonella typhimurium LT2 SGSC1412}
STM4055	superoxide dismutase, manganese (sodA) {Salmonella typhimurium LT2 SGSC1412}
STM4058	sensory kinase in two-component regulatory system with (cpxA) {Salmonella typhimurium LT2 SGSC1412}
STM4059	response reguator in two-component regulatory system with (cpxR) {Salmonella typhimurium LT2 SGSC1412}
STM4062	6-phosphofructokinase I (pfkA) {Salmonella typhimurium LT2 SGSC1412}
STM4064	CDP-diacylglycerol phosphotidylhydrolase (ushB) {Salmonella typhimurium LT2 SGSC1412}
STM4067	putative ADP-ribosylglycohydrolase {Salmonella typhimurium LT2 SGSC1412}
STM4072	putative sugar kinase (ydeV) {Salmonella typhimurium LT2 SGSC1412}
STM4073	putative transcriptional repressor (ydeW) {Salmonella typhimurium LT2 SGSC1412}
STM4077	putative ABC superfamily (peri_perm), sugar transport protein (yneA) {Salmonella typhimurium LT2 SGSC1412}
STM4078	putative fructose-1,6-bisphosphate aldolase (yneB) {Salmonella typhimurium LT2 SGSC1412}
STM4079	putative inner membrane protein (yneC) {Salmonella typhimurium LT2 SGSC1412}
STM4081	triosephosphate isomerase (tpiA) {Salmonella typhimurium LT2 SGSC1412}
STM4084	ferredoxin-NADP reductase (fpr) {Salmonella typhimurium LT2 SGSC1412}
STM4085	unknown function in glycerol metabolism (glpX) {Salmonella typhimurium LT2 SGSC1412}
STM4086	glycerol kinase (glpK) {Salmonella typhimurium LT2 SGSC1412}
STM4088	putative cytoplasmic protein (yiiU) {Salmonella typhimurium LT2 SGSC1412}
STM4089	putative methyltransferase in menaquinone biosynthesis protein (menG) {Salmonella typhimurium LT2 SGSC1412}
STM4091	ATPase component of the HslUV protease (hslU) {Salmonella typhimurium LT2 SGSC1412}
STM4092	peptidase component of the HslUV protease (hslV) {Salmonella typhimurium LT2 SGSC1412}
STM4096	50S ribosomal subunit protein L31 (rpmE) {Salmonella typhimurium LT2 SGSC1412}
STM4099	transcriptional repressor of all met genes but (metJ) {Salmonella typhimurium LT2 SGSC1412}
STM4101	aspartokinase II in bifunctional enxyme: aspartokinase II (metL) {Salmonella typhimurium LT2 SGSC1412}
STM4106	catalase hydroperoxidase HPI(I) (katG) {Salmonella typhimurium LT2 SGSC1412}
STM4108	glycerol dehydrogenase, NAD (gldA) {Salmonella typhimurium LT2 SGSC1412}
STM4109	putative transaldolase (talC) {Salmonella typhimurium LT2 SGSC1412}
STM4118	putative Integral membrane protein (yijP) {Salmonella typhimurium LT2 SGSC1412}
STM4119	phosphoenolpyruvate carboxylase (ppc) {Salmonella typhimurium LT2 SGSC1412}
STM4120	acetylornithine deacetylase (argE) {Salmonella typhimurium LT2 SGSC1412}
STM4122	acetylglutamate kinase (argB) {Salmonella typhimurium LT2 SGSC1412}
STM4123	argininosuccinate lyase (argH) {Salmonella typhimurium LT2 SGSC1412}
STM4125	regulatory protein sensor for oxidative stress, regulates (oxyR) {Salmonella typhimurium LT2 SGSC1412}
STM4126	soluble pyridine nucleotide transhydrogenase (udhA) {Salmonella typhimurium LT2 SGSC1412}
STM4130	outer membrane receptor for transport of vitamin (btuB) {Salmonella typhimurium LT2 SGSC1412}
STM4137	UDP-N-acetylenolpyruvoylglucosamine reductase (murB) {Salmonella typhimurium LT2 SGSC1412}
STM4139	pantothenate kinase (coaA) {Salmonella typhimurium LT2 SGSC1412}
STM4146	protein chain elongation factor EF-Tu (duplicate of (tufB) {Salmonella typhimurium LT2 SGSC1412}
STM4148	component in transcription antitermination (nusG) {Salmonella typhimurium LT2 SGSC1412}
STM4149	50 S ribosomal subunit protein L11 (rplK) {Salmonella typhimurium LT2 SGSC1412}
STM4150	50S ribosomal subunit protein L1, regulates synthesis (rplA) {Salmonella typhimurium LT2 SGSC1412}
STM4151	50S ribosomal subunit protein L10 (rplJ) {Salmonella typhimurium LT2 SGSC1412}
STM4152	50S ribosomal subunit protein L7/L12 (rplL) {Salmonella typhimurium LT2 SGSC1412}
STM4153	RNA polymerase, beta subunit (rpoB) {Salmonella typhimurium LT2 SGSC1412}
STM4154	RNA polymerase, beta prime subunit (rpoC) {Salmonella typhimurium LT2 SGSC1412}
STM4157	putative cytoplasmic protein {Salmonella typhimurium LT2 SGSC1412}
STM4159	deoxyxylulose-5-P + thi-S-COSH + tyrosine = 4-methyl-5-(beta-hydroxyethyl)thiazole-P (thiH) {Salmonella typhimurium LT2 SGSC1412}
STM4160	deoxyxylulose-5-P + thi-S-COSH + tyrosine = 4-methyl-5-(beta-hydroxyethyl)thiazole-P (thiG) {Salmonella typhimurium LT2 SGSC1412}
STM4163	thiamin phosphate synthase (thiamine phosphate pyrophosphorylase) (thiE) {Salmonella typhimurium LT2 SGSC1412}
STM4164	5-phosphoryl-5-aminoimidazole = 4-amino-5-hydroxymethyl-2-methylpyrimidine-P (thiC) {Salmonella typhimurium LT2 SGSC1412}
STM4167	uroporphyrinogen decarboxylase (hemE) {Salmonella typhimurium LT2 SGSC1412}
STM4168	endonuclease V (deoxyinosine 3endoduclease) (nfi) {Salmonella typhimurium LT2 SGSC1412}
STM4169	putative cytoplasmic protein (yjaG) {Salmonella typhimurium LT2 SGSC1412}
STM4170	DNA-binding protein HU-alpha (HU-2) (hupA) {Salmonella typhimurium LT2 SGSC1412}
STM4175	phosphoribosylglycinamide synthetase (GAR synthetase) (purD) {Salmonella typhimurium LT2 SGSC1412}
STM4176	bifunctional: phosphoribosylaminoimidazolecarboxamide formyltransferase IMP cyclohydrolase (purH) {Salmonella typhimurium LT2 SGSC1412}
STM4182	homoserine transsuccinylase (metA) {Salmonella typhimurium LT2 SGSC1412}
STM4183	malate synthase A (aceB) {Salmonella typhimurium LT2 SGSC1412}
STM4184	isocitrate lyase (aceA) {Salmonella typhimurium LT2 SGSC1412}
STM4188	B12-dependent homocysteine-N5-methyltetrahydrofolate transmethylase, repressor of metE and (metH) {Salmonella typhimurium LT2 SGSC1412}
STM4189	putative PNaS family transport protein (yjbB) {Salmonella typhimurium LT2 SGSC1412}
STM4193	putative pseudouridine synthase (yjbC) {Salmonella typhimurium LT2 SGSC1412}
STM4220	aspartokinase III, lysine sensitive (lysC) {Salmonella typhimurium LT2 SGSC1412}
STM4221	glucosephosphate isomerase (pgi) {Salmonella typhimurium LT2 SGSC1412}
STM4229	ABC superfamily (bind_prot) maltose transport protein, substrate (malE) {Salmonella typhimurium LT2 SGSC1412}
STM4231	phage lambda receptor protein maltose high-affinity receptor (lamB) {Salmonella typhimurium LT2 SGSC1412}
STM4232	periplasmic protein of mal regulon (malM) {Salmonella typhimurium LT2 SGSC1412}
STM4235	glycerolphosphate acyltransferase activity (plsB) {Salmonella typhimurium LT2 SGSC1412}
STM4237	SOS response regulator, transcriptional repressor (LexA family) (lexA) {Salmonella typhimurium LT2 SGSC1412}
STM4240	putative cytoplasmic protein (yjbJ) {Salmonella typhimurium LT2 SGSC1412}
STM4242	putative outer membrane or exported {Salmonella typhimurium LT2 SGSC1412}
STM4243	putative TIM-barrel enzymes, possibly dehydrogenases, nifR3 family (yjbN) {Salmonella typhimurium LT2 SGSC1412}
STM4245	quinone oxidoreductase, NADPH dependent (qor) {Salmonella typhimurium LT2 SGSC1412}
STM4246	putative replicative DNA helicasechromosome replication; chain elongation (dnaB) {Salmonella typhimurium LT2 SGSC1412}
STM4248	tyrosine aminotransferase, tyrosine repressible (tyrB) {Salmonella typhimurium LT2 SGSC1412}
STM4249	non-specific acid phosphatase/phosphotransferase, class B (aphA) {Salmonella typhimurium LT2 SGSC1412}
STM4250	putative cytoplasmic protein (yjbQ) {Salmonella typhimurium LT2 SGSC1412}
STM4254	UvrA with UvrBC is a DNA excision (uvrA) {Salmonella typhimurium LT2 SGSC1412}
STM4256	ssDNA-binding protein controls activity of RecBCD nuclease (ssb) {Salmonella typhimurium LT2 SGSC1412}
STM4258	putative methyl-accepting chemotaxis protein {Salmonella typhimurium LT2 SGSC1412}
STM4259	putative ABC exporter outer membrane component homolog {Salmonella typhimurium LT2 SGSC1412}
STM4261	putative inner membrane protein {Salmonella typhimurium LT2 SGSC1412}
STM4267	putative glutathione S-transferase {Salmonella typhimurium LT2 SGSC1412}
STM4275	acetyl-CoA synthetase (acs) {Salmonella typhimurium LT2 SGSC1412}
STM4286	putative dioxygenase for synthesis of lipid (lpxO) {Salmonella typhimurium LT2 SGSC1412}
STM4287	putative regulator in phn operon (phnO) {Salmonella typhimurium LT2 SGSC1412}
STM4290	MFS family, low-affinity proline transporter (proline permease (proP) {Salmonella typhimurium LT2 SGSC1412}
STM4291	sensory kinase in two-component regulatory system with (basS) {Salmonella typhimurium LT2 SGSC1412}
STM4292	response regulator in two-component regulatory system with (basR) {Salmonella typhimurium LT2 SGSC1412}
STM4293	putative integral membrane protein (yjdB) {Salmonella typhimurium LT2 SGSC1412}
STM4298	alpha-galactosidase (melA) {Salmonella typhimurium LT2 SGSC1412}
STM4300	fumarase B (fumarate hydratase class I), anaerobic (fumB) {Salmonella typhimurium LT2 SGSC1412}
STM4305	putative anaerobic dimethyl sulfoxide reductase, subunit A {Salmonella typhimurium LT2 SGSC1412}
STM4319	non-specific acid phosphatase (phoN) {Salmonella typhimurium LT2 SGSC1412}
STM4322	putative bacterial regulatory protein, merR family (yjdC) {Salmonella typhimurium LT2 SGSC1412}
STM4325	Dcu family, anaerobic dicarboxylate transport protein (dcuA) {Salmonella typhimurium LT2 SGSC1412}
STM4326	aspartate ammonia-lyase (aspartase) (aspA) {Salmonella typhimurium LT2 SGSC1412}
STM4329	chaperone Hsp10, affects cell division (mopB) {Salmonella typhimurium LT2 SGSC1412}
STM4330	chaperone Hsp60 with peptide-dependent ATPase activity, affects (mopA) {Salmonella typhimurium LT2 SGSC1412}
STM4334	elongation factor P (EF-P) (efp) {Salmonella typhimurium LT2 SGSC1412}
STM4339	outer membrane lipoprotein (lipocalin) (blc) {Salmonella typhimurium LT2 SGSC1412}
STM4342	fumarate reductase, anaerobic, Fe-S protein subunit (frdB) {Salmonella typhimurium LT2 SGSC1412}
STM4343	fumarate reductase, anaerobic, flavoprotein subunit (frdA) {Salmonella typhimurium LT2 SGSC1412}
STM4344	putative pyruvate oxidase (lysyl-tRNA synthetase) (yjeA) {Salmonella typhimurium LT2 SGSC1412}
STM4347	putative periplasmic binding protein (yjeP) {Salmonella typhimurium LT2 SGSC1412}
STM4348	phosphatidylserine decarboxylase (psd) {Salmonella typhimurium LT2 SGSC1412}
STM4349	putative GTPase (yjeQ) {Salmonella typhimurium LT2 SGSC1412}
STM4350	oligoribonuclease (orn) {Salmonella typhimurium LT2 SGSC1412}
STM4351	putative arginine-binding periplasmic protein {Salmonella typhimurium LT2 SGSC1412}
STM4356	putative sugar kinase (yjeF) {Salmonella typhimurium LT2 SGSC1412}
STM4357	putative nucleotide-binding protein (yjeE) {Salmonella typhimurium LT2 SGSC1412}
STM4362	putative GTP-ase, together with HflCK possibly involved (hflX) {Salmonella typhimurium LT2 SGSC1412}
STM4363	with HflC, part of modulator for protease (hflK) {Salmonella typhimurium LT2 SGSC1412}
STM4364	with HflK, part of modulator for protease (hflC) {Salmonella typhimurium LT2 SGSC1412}
STM4366	adenylosuccinate synthetase (purA) {Salmonella typhimurium LT2 SGSC1412}
STM4367	putative negative regulator (yjeB) {Salmonella typhimurium LT2 SGSC1412}
STM4368	putative exoribonuclease (vacB) {Salmonella typhimurium LT2 SGSC1412}
STM4369	putative tRNA/rRNA methyltransferase (yjfH) {Salmonella typhimurium LT2 SGSC1412}
STM4377	putative acyl-CoA dehydrogenase adaptive response (transcription activated (aidB) {Salmonella typhimurium LT2 SGSC1412}
STM4381	putative transcriptional repressor (DeoR family) (yjfQ) {Salmonella typhimurium LT2 SGSC1412}
STM4391	30S ribosomal subunit protein S6 (rpsF) {Salmonella typhimurium LT2 SGSC1412}
STM4393	30S ribosomal subunit protein S18 (rpsR) {Salmonella typhimurium LT2 SGSC1412}
STM4394	50S ribosomal subunit protein L9 (rplI) {Salmonella typhimurium LT2 SGSC1412}
STM4397	FKBP-type 22KD peptidyl-prolyl cis-trans isomerase (rotamase) (fklB) {Salmonella typhimurium LT2 SGSC1412}
STM4403	2:3-cyclic-nucleotide 2-phosphodiesterase (cpdB) {Salmonella typhimurium LT2 SGSC1412}
STM4404	affects pool of 3-phosphoadenosine-5-phosphosulfate in pathway of (cysQ) {Salmonella typhimurium LT2 SGSC1412}
STM4405	putative transcriptional regulator (ytfJ) {Salmonella typhimurium LT2 SGSC1412}
STM4408	peptide methionine sulfoxide reductase (msrA) {Salmonella typhimurium LT2 SGSC1412}
STM4409	putative outer membrane protein (ytfM) {Salmonella typhimurium LT2 SGSC1412}
STM4410	putative periplasmic protein (ytfN) {Salmonella typhimurium LT2 SGSC1412}
STM4414	inorganic pyrophosphatase (ppa) {Salmonella typhimurium LT2 SGSC1412}
STM4415	fructose-bisphosphatase (fbp) {Salmonella typhimurium LT2 SGSC1412}
STM4416	UDP-N-acetylmuramate:L-alanyl-gamma-D-glutamyl-meso-diaminopimelate ligase (mpl) {Salmonella typhimurium LT2 SGSC1412}
STM4417	putative transcriptional regulator {Salmonella typhimurium LT2 SGSC1412}
STM4421	putative NAD-dependent aldehyde dehydrogenase {Salmonella typhimurium LT2 SGSC1412}
STM4426	activated by transcription factor SsrB, similar to (srfJ) {Salmonella typhimurium LT2 SGSC1412}
STM4437	putative cytoplasmic protein (yjgA) {Salmonella typhimurium LT2 SGSC1412}
STM4438	putative peptide maturation protein, maturation of antibiotic (pmbA) {Salmonella typhimurium LT2 SGSC1412}
STM4439	cytochrome b(562) (cybC) {Salmonella typhimurium LT2 SGSC1412}
STM4452	anaerobic ribonucleoside-triphosphate reductase (nrdD) {Salmonella typhimurium LT2 SGSC1412}
STM4453	trehalose- 6-P hydrolase, alternative inducer of maltose (treC) {Salmonella typhimurium LT2 SGSC1412}
STM4456	P-type ATPase, Mg2+ ATPase transporter (mgtA) {Salmonella typhimurium LT2 SGSC1412}
STM4458	putative translation initiation inhibitor (yjgF) {Salmonella typhimurium LT2 SGSC1412}
STM4459	aspartate carbamoyltransferase, regulatory subunit (allosteric regulation) (pyrI) {Salmonella typhimurium LT2 SGSC1412}
STM4460	aspartate carbamoyltransferase, catalytic subunit (pyrB) {Salmonella typhimurium LT2 SGSC1412}
STM4465	putative ornithine carbamoyltransferase {Salmonella typhimurium LT2 SGSC1412}
STM4466	putative carbamate kinase {Salmonella typhimurium LT2 SGSC1412}
STM4467	putative arginine deiminase {Salmonella typhimurium LT2 SGSC1412}
STM4469	ornithine carbamoyltransferase 1 (argI) {Salmonella typhimurium LT2 SGSC1412}
STM4470	putative cytoplasmic protein (yjgD) {Salmonella typhimurium LT2 SGSC1412}
STM4475	valine tRNA synthetase (valS) {Salmonella typhimurium LT2 SGSC1412}
STM4477	aminopeptidase A (pepA) {Salmonella typhimurium LT2 SGSC1412}
STM4480	putative permease (yjgQ) {Salmonella typhimurium LT2 SGSC1412}
STM4486	putative alcohol dehydrogenase (yjgB) {Salmonella typhimurium LT2 SGSC1412}
STM4490	putative Mrr restriction endonuclease {Salmonella typhimurium LT2 SGSC1412}
STM4491	putative ATP-dependent Lon protease {Salmonella typhimurium LT2 SGSC1412}
STM4492	putative cytoplasmic protein {Salmonella typhimurium LT2 SGSC1412}
STM4494	putative ABC-type sugar/spermidine/putrescine transport systems, ATPase component {Salmonella typhimurium LT2 SGSC1412}
STM4495	putative type II restriction enzyme, methylase subunit {Salmonella typhimurium LT2 SGSC1412}
STM4496	putative ATPase involved in DNA repair {Salmonella typhimurium LT2 SGSC1412}
STM4498	putative inner membrane protein {Salmonella typhimurium LT2 SGSC1412}
STM4500	putative SAM-dependent methyltransferase (yjhP) {Salmonella typhimurium LT2 SGSC1412}
STM4503	putative inner membrane protein {Salmonella typhimurium LT2 SGSC1412}
STM4505	putative inner membrane or exported {Salmonella typhimurium LT2 SGSC1412}
STM4512	isoaspartyl dipeptidase (iadA) {Salmonella typhimurium LT2 SGSC1412}
STM4519	putative NAD-dependent aldehyde dehydrogenase {Salmonella typhimurium LT2 SGSC1412}
STM4524	specificity determinant for hsdM and hsdR (hsdS) {Salmonella typhimurium LT2 SGSC1412}
STM4525	DNA methylase M, host modification (hsdM) {Salmonella typhimurium LT2 SGSC1412}
STM4526	endonuclease R, host restriction (hsdR) {Salmonella typhimurium LT2 SGSC1412}
STM4530	putative cobalamin synthesis protein (yjiA) {Salmonella typhimurium LT2 SGSC1412}
STM4532	putative carbon starvation protein (yjiY) {Salmonella typhimurium LT2 SGSC1412}
STM4533	methyl-accepting chemotaxis protein I, serine sensor receptor (tsr) {Salmonella typhimurium LT2 SGSC1412}
STM4536	putative PTS permease {Salmonella typhimurium LT2 SGSC1412}
STM4538	putative PTS permease {Salmonella typhimurium LT2 SGSC1412}
STM4539	putative glucosamine-fructose-6-phosphate aminotransferase {Salmonella typhimurium LT2 SGSC1412}
STM4540	putative glucosamine-fructose-6-phosphate aminotransferase {Salmonella typhimurium LT2 SGSC1412}
STM4541	phosphoglycerol transferase I (mdoB) {Salmonella typhimurium LT2 SGSC1412}
STM4556	16S rRNA m2G 1207 methylse (rsmC) {Salmonella typhimurium LT2 SGSC1412}
STM4560	peptide chain release factor RF-3 (prfC) {Salmonella typhimurium LT2 SGSC1412}
STM4561	hyperosmotically inducible periplasmic protein, RpoS-dependent stationary phase (osmY) {Salmonella typhimurium LT2 SGSC1412}
STM4567	2-deoxyribose-5-phosphate aldolase (deoC) {Salmonella typhimurium LT2 SGSC1412}
STM4568	thymidine phosphorylase (deoA) {Salmonella typhimurium LT2 SGSC1412}
STM4569	phosphopentomutase (deoB) {Salmonella typhimurium LT2 SGSC1412}
STM4570	purine-nucleoside phosphorylase (deoD) {Salmonella typhimurium LT2 SGSC1412}
STM4576	lipoate-protein ligase A (lplA) {Salmonella typhimurium LT2 SGSC1412}
STM4578	3-phosphoserine phosphatase (serB) {Salmonella typhimurium LT2 SGSC1412}
STM4580	three acitivities: regulator of nadAB transcription, regulator (nadR) {Salmonella typhimurium LT2 SGSC1412}
STM4581	putative ABC superfamily (atp_bind) transport protein (yjjK) {Salmonella typhimurium LT2 SGSC1412}
STM4582	lytic murein transglycosylase, soluble (slt) {Salmonella typhimurium LT2 SGSC1412}
STM4586	transcriptional regulator (AraC/XylS family) (rob) {Salmonella typhimurium LT2 SGSC1412}
STM4587	putative periplasmic protein (creA) {Salmonella typhimurium LT2 SGSC1412}
STM4598	response regulator (OmpR family) in two-component regulatory (arcA) {Salmonella typhimurium LT2 SGSC1412}

## Sheet: 2. Hfq_regulated_proteins
Protein	Description
PSLT046	putative carbonic anhydrase {Salmonella typhimurium LT2 SGSC1412}
PSLT048	alpha-helical coiled coil protein (tlpA) {Salmonella typhimurium LT2 SGSC1412}
PSLT051	putative cytoplasmic protein (samB) {Salmonella typhimurium LT2 SGSC1412}
PSLT052	plasmid partition protein A (parA) {Salmonella typhimurium LT2 SGSC1412}
PSLT103	conjugative transfer: surface exclusion (traT) {Salmonella typhimurium LT2 SGSC1412}
STM0003	homoserine kinase (thrB) {Salmonella typhimurium LT2 SGSC1412}
STM0012	chaperone Hsp70 in DNA biosynthesis/cell division (dnaK) {Salmonella typhimurium LT2 SGSC1412}
STM0013	heat shock protein, DnaJ and GrpE stimulates (dnaJ) {Salmonella typhimurium LT2 SGSC1412}
STM0043	30S ribosomal subunit protein S20 (rpsT) {Salmonella typhimurium LT2 SGSC1412}
STM0046	isoleucine tRNA synthetase (ileS) {Salmonella typhimurium LT2 SGSC1412}
STM0064	dihydrodipicolinate reductase (dapB) {Salmonella typhimurium LT2 SGSC1412}
STM0066	carbamoyl-phosphate synthetase, glutamine-hydrolysing small subunit (carA) {Salmonella typhimurium LT2 SGSC1412}
STM0067	carbamoyl-phosphate synthase, large subunit (carB) {Salmonella typhimurium LT2 SGSC1412}
STM0091	NAD-dependent dehydrogenase/carboxylase pyridoxine phosphate biosynthetic protein PdxJ-PdxA (pdxA) {Salmonella typhimurium LT2 SGSC1412}
STM0092	peptidyl-prolyl cis-trans isomerase, survival protein (surA) {Salmonella typhimurium LT2 SGSC1412}
STM0111	3-isopropylmalate isomerase (dehydratase), subunit with LeuD (leuC) {Salmonella typhimurium LT2 SGSC1412}
STM0112	3-isopropylmalate dehydrogenase (leuB) {Salmonella typhimurium LT2 SGSC1412}
STM0120	putative S-adenosyl methionine adenyltransferase (yabC) {Salmonella typhimurium LT2 SGSC1412}
STM0122	division specific transpeptidase, penicillin-binding protein 3 re (ftsI) {Salmonella typhimurium LT2 SGSC1412}
STM0133	tubulin-like GTP-binding protein and GTPase, forms circumferential (ftsZ) {Salmonella typhimurium LT2 SGSC1412}
STM0136	preprotein translocase secretion protein of IISP family (secA) {Salmonella typhimurium LT2 SGSC1412}
STM0140	putative nucleotide kinase (yacE) {Salmonella typhimurium LT2 SGSC1412}
STM0152	pyruvate dehydrogenase, decarboxylase component (aceE) {Salmonella typhimurium LT2 SGSC1412}
STM0153	pyruvate dehydrogenase, dihydrolipoyltransacetylase component (aceF) {Salmonella typhimurium LT2 SGSC1412}
STM0158	aconitate hydratase 2 (acnB) {Salmonella typhimurium LT2 SGSC1412}
STM0159	putative restriction endonuclease {Salmonella typhimurium LT2 SGSC1412}
STM0164	putative transcriptional regulator (LysR family) {Salmonella typhimurium LT2 SGSC1412}
STM0169	glucose dehydrogenase (gcd) {Salmonella typhimurium LT2 SGSC1412}
STM0170	hypoxanthine phosphoribosyltransferase (hpt) {Salmonella typhimurium LT2 SGSC1412}
STM0179	putative xylanase/chitin deacetylase (yadE) {Salmonella typhimurium LT2 SGSC1412}
STM0190	transpeptidase of penicillin-binding protein 1b (peptidoglycan synthetase) (mrcB) {Salmonella typhimurium LT2 SGSC1412}
STM0202	glutamate-1-semialdehyde aminotransferase (aminomutase) (hemL) {Salmonella typhimurium LT2 SGSC1412}
STM0209	periplasmic serine protease Do, heat shock protein (htrA) {Salmonella typhimurium LT2 SGSC1412}
STM0211	putative cytoplasmic protein (yaeH) {Salmonella typhimurium LT2 SGSC1412}
STM0215	methionine aminopeptidase (map) {Salmonella typhimurium LT2 SGSC1412}
STM0216	30S ribosomal subunit protein S2 (rpsB) {Salmonella typhimurium LT2 SGSC1412}
STM0217	protein chain elongation factor EF-Ts (tsf) {Salmonella typhimurium LT2 SGSC1412}
STM0218	uridylate kinase (pyrH) {Salmonella typhimurium LT2 SGSC1412}
STM0224	putative outer membrane antigen (yaeT) {Salmonella typhimurium LT2 SGSC1412}
STM0225	histone-like protein, located in outer membrane (hlpA) {Salmonella typhimurium LT2 SGSC1412}
STM0226	UDP-3-O-(3-hydroxymyristoyl)-glucosamine n-acyltransferase (lpxD) {Salmonella typhimurium LT2 SGSC1412}
STM0227	(3R)-hydroxymyristol acyl carrier protein dehydratase (fabZ) {Salmonella typhimurium LT2 SGSC1412}
STM0228	UDP-N-acetylglucosamine acetyltransferase (lpxA) {Salmonella typhimurium LT2 SGSC1412}
STM0231	DNA polymerase III, alpha subunit (dnaE) {Salmonella typhimurium LT2 SGSC1412}
STM0242	proline tRNA synthetase (proS) {Salmonella typhimurium LT2 SGSC1412}
STM0245	putative outer membrane lipoprotein (yaeC) {Salmonella typhimurium LT2 SGSC1412}
STM0316	aminoacyl-histidine dipeptidase (peptidase D) (pepD) {Salmonella typhimurium LT2 SGSC1412}
STM0318	putative hydrolase of the alpha/beta superfamily (yafA) {Salmonella typhimurium LT2 SGSC1412}
STM0357	DNA methylase restriction system (mod) {Salmonella typhimurium LT2 SGSC1412}
STM0358	DNA restriction (DNA helicase (res) {Salmonella typhimurium LT2 SGSC1412}
STM0368	putative carboxyphosphonoenolpyruvate mutase (prpB) {Salmonella typhimurium LT2 SGSC1412}
STM0369	putative citrate synthase (prpC) {Salmonella typhimurium LT2 SGSC1412}
STM0370	putative protein in propionate catabolism (prpD) {Salmonella typhimurium LT2 SGSC1412}
STM0371	putative acetyl-CoA synthetase, propionate catabolism operon (prpE) {Salmonella typhimurium LT2 SGSC1412}
STM0380	D-alanine-D-alanine ligase A (ddlA) {Salmonella typhimurium LT2 SGSC1412}
STM0383	putative cytoplasmic protein (yaiB) {Salmonella typhimurium LT2 SGSC1412}
STM0386	pyrroline-5-carboxylate reductase (proC) {Salmonella typhimurium LT2 SGSC1412}
STM0392	putative exonuclease involved in removal of stalled (rdgC) {Salmonella typhimurium LT2 SGSC1412}
STM0397	response regulator in two-component regulatory system with (phoB) {Salmonella typhimurium LT2 SGSC1412}
STM0405	tRNA-guanine transglycosylase (tgt) {Salmonella typhimurium LT2 SGSC1412}
STM0407	preprotein translocase, IISP family, part of the (secD) {Salmonella typhimurium LT2 SGSC1412}
STM0408	preprotein translocase, IISP family, membrane subunit (secF) {Salmonella typhimurium LT2 SGSC1412}
STM0413	nucleoside channel receptor of phage T6 and (tsx) {Salmonella typhimurium LT2 SGSC1412}
STM0417	riboflavin synthase, beta chain (ribH) {Salmonella typhimurium LT2 SGSC1412}
STM0421	putative oxidoreductase / K + channel protein (yajO) {Salmonella typhimurium LT2 SGSC1412}
STM0422	1-deoxyxylulose-5-phosphate synthase flavoprotein (dxs) {Salmonella typhimurium LT2 SGSC1412}
STM0424	exonuclease VII, small subunit (xseB) {Salmonella typhimurium LT2 SGSC1412}
STM0425	sulfur transfer protein (from cys to ThiS (thiI) {Salmonella typhimurium LT2 SGSC1412}
STM0433	4-methyl-5(beta-hydroxyethyl)-thiazole synthesis (thiJ) {Salmonella typhimurium LT2 SGSC1412}
STM0435	putative cytoplasmic protein (yajQ) {Salmonella typhimurium LT2 SGSC1412}
STM0445	putative lipoprotein (yajG) {Salmonella typhimurium LT2 SGSC1412}
STM0450	DNA-binding, ATP-dependent protease la cleaves RcsA and (lon) {Salmonella typhimurium LT2 SGSC1412}
STM0451	DNA-binding protein HU-beta, NS1 (HU-1) (hupB) {Salmonella typhimurium LT2 SGSC1412}
STM0452	peptidyl prolyl isomerase (cypD) {Salmonella typhimurium LT2 SGSC1412}
STM0464	acyl-CoA thioesterase II (tesB) {Salmonella typhimurium LT2 SGSC1412}
STM0465	glycoprotein/polysaccharide metabolism (ybaY) {Salmonella typhimurium LT2 SGSC1412}
STM0475	RND family, acridine efflux pump (acrB) {Salmonella typhimurium LT2 SGSC1412}
STM0476	acridine efflux pump (acrA) {Salmonella typhimurium LT2 SGSC1412}
STM0478	putative small-conductance mechanosensitive channel (aefA) {Salmonella typhimurium LT2 SGSC1412}
STM0487	chaperone Hsp90, heat shock protein C 62.5 (htpG) {Salmonella typhimurium LT2 SGSC1412}
STM0536	peptidyl-prolyl cis-trans isomerase B (rotamase B) (ppiB) {Salmonella typhimurium LT2 SGSC1412}
STM0537	cysteine tRNA synthetase (cysS) {Salmonella typhimurium LT2 SGSC1412}
STM0549	fimbrial protein Z, putative transcriptional regulator (LuxR/UhpA (fimZ) {Salmonella typhimurium LT2 SGSC1412}
STM0574	putative transport protein, PTS system {Salmonella typhimurium LT2 SGSC1412}
STM0585	outer membrane porin, receptor for ferric enterobactin (fepA) {Salmonella typhimurium LT2 SGSC1412}
STM0588	enterobactin synthetase, component F (nonribosomal peptide synthetase) (entF) {Salmonella typhimurium LT2 SGSC1412}
STM0589	ferric enterobactin (enterochelin) transporter (fepE) {Salmonella typhimurium LT2 SGSC1412}
STM0600	carbon starvation protein (cstA) {Salmonella typhimurium LT2 SGSC1412}
STM0602	putative glycerol dehydrogenase (ybdH) {Salmonella typhimurium LT2 SGSC1412}
STM0607	periplasmic disulfide isomerase, thiol-disulphide oxidase (dsbG) {Salmonella typhimurium LT2 SGSC1412}
STM0609	alkyl hydroperoxide reductase, F52a subunit detoxification of (ahpF) {Salmonella typhimurium LT2 SGSC1412}
STM0614	putative Universal stress protein UspA and related (ybdQ) {Salmonella typhimurium LT2 SGSC1412}
STM0615	putative dehydrogenase (ybdR) {Salmonella typhimurium LT2 SGSC1412}
STM0617	RNase I, cleaves phosphodiester bond between any (rna) {Salmonella typhimurium LT2 SGSC1412}
STM0631	putative hydrolase (ybeM) {Salmonella typhimurium LT2 SGSC1412}
STM0633	lipoate synthase, an iron-sulfur enzyme (lipA) {Salmonella typhimurium LT2 SGSC1412}
STM0637	D-alanyl-D-alanine carboxypeptidase, penicillin-binding protein 5 (dacA) {Salmonella typhimurium LT2 SGSC1412}
STM0640	cell elongation specific transpeptidase of penicillin-binding protein (mrdA) {Salmonella typhimurium LT2 SGSC1412}
STM0653	putative cytoplasmic protein (ybeL) {Salmonella typhimurium LT2 SGSC1412}
STM0664	ABC superfamily (membrane), glutamate/aspartate transporter (gltJ) {Salmonella typhimurium LT2 SGSC1412}
STM0665	ABC superfamily (bind_prot), glutamate/aspartate transporter (gltI) {Salmonella typhimurium LT2 SGSC1412}
STM0669	putative phosphate starvation-inducible protein, ATP-binding (phoL) {Salmonella typhimurium LT2 SGSC1412}
STM0680	asparagine synthetase B (asnB) {Salmonella typhimurium LT2 SGSC1412}
STM0684	glucosamine-6-phosphate deaminase (nagB) {Salmonella typhimurium LT2 SGSC1412}
STM0686	glutamine tRNA synthetase (glnS) {Salmonella typhimurium LT2 SGSC1412}
STM0694	flavodoxin 1 (fldA) {Salmonella typhimurium LT2 SGSC1412}
STM0696	putative enzyme (ybfF) {Salmonella typhimurium LT2 SGSC1412}
STM0698	phosphoglucomutase (pgm) {Salmonella typhimurium LT2 SGSC1412}
STM0734	succinate dehydrogenase, flavoprotein subunit (sdhA) {Salmonella typhimurium LT2 SGSC1412}
STM0737	2-oxoglutarate dehydrogenase (dihydrolipoyltranssuccinase E2 component) (sucB) {Salmonella typhimurium LT2 SGSC1412}
STM0756	quinolinate synthetase, A protein (nadA) {Salmonella typhimurium LT2 SGSC1412}
STM0760	3-deoxy-D-arabinoheptulosonate-7-phosphate synthase (DAHP synthetase, phenylalanine repressible) (aroG) {Salmonella typhimurium LT2 SGSC1412}
STM0772	phosphoglyceromutase 1 (gpmA) {Salmonella typhimurium LT2 SGSC1412}
STM0773	galactose-1-epimerase (mutarotase) (galM) {Salmonella typhimurium LT2 SGSC1412}
STM0779	transcriptional repressor of modABCD operon (molybdate uptake) (modE) {Salmonella typhimurium LT2 SGSC1412}
STM0788	formimionoglutamate hydrolase (hutG) {Salmonella typhimurium LT2 SGSC1412}
STM0792	putative Phospholipid-binding protein (ybhB) {Salmonella typhimurium LT2 SGSC1412}
STM0793	7,8-diaminopelargonic acid synthetase (bioA) {Salmonella typhimurium LT2 SGSC1412}
STM0798	UvrB with UvrAC is a DNA excision (uvrB) {Salmonella typhimurium LT2 SGSC1412}
STM0800	leucine-rich repeat protein (slrP) {Salmonella typhimurium LT2 SGSC1412}
STM0803	molybdopterin biosynthesis, protein B (moaB) {Salmonella typhimurium LT2 SGSC1412}
STM0828	ABC superfamily (atp_bind), glutamine high-affinity transporter (glnQ) {Salmonella typhimurium LT2 SGSC1412}
STM0830	ABC superfamily (bind_prot), glutamine high-affinity transporter (glnH) {Salmonella typhimurium LT2 SGSC1412}
STM0831	stress response DNA-binding protein starvation induced resistance (dps) {Salmonella typhimurium LT2 SGSC1412}
STM0849	putative ABC transporter periplasmic binding protein (yliB) {Salmonella typhimurium LT2 SGSC1412}
STM0862	putative glutathione S-transferase (yliJ) {Salmonella typhimurium LT2 SGSC1412}
STM0872	glutaredoxin1 redox coenzyme for glutathione-dependent ribonucleotide reductase (grxA) {Salmonella typhimurium LT2 SGSC1412}
STM0890	ABC superfamily (bind_prot), arginine transport system (artI) {Salmonella typhimurium LT2 SGSC1412}
STM0934	L-allo-threonine aldolase (ltaA) {Salmonella typhimurium LT2 SGSC1412}
STM0935	pyruvate dehydrogenase/oxidase FAD and thiamine PPi cofactors (poxB) {Salmonella typhimurium LT2 SGSC1412}
STM0941	paral putative membrane protein (ybjY) {Salmonella typhimurium LT2 SGSC1412}
STM0945	ATP-binding subunit of serine protease (clpA) {Salmonella typhimurium LT2 SGSC1412}
STM0950	Homolog of slsA in STM {Salmonella typhimurium LT2 SGSC1412}
STM0953	protein chain initiation factor IF-1 (infA) {Salmonella typhimurium LT2 SGSC1412}
STM0959	regulator for lrp regulon and high-affinity branched-chain (lrp) {Salmonella typhimurium LT2 SGSC1412}
STM0965	anaerobic dimethyl sulfoxide reductase, subunit B (dmsB) {Salmonella typhimurium LT2 SGSC1412}
STM0970	pyruvate formate lyase activating enzyme 1 (pflA) {Salmonella typhimurium LT2 SGSC1412}
STM0973	pyruvate formate lyase I, induced anaerobically (pflB) {Salmonella typhimurium LT2 SGSC1412}
STM0977	3-phosphoserine aminotransferase / phosphohydroxythreonine transaminase (serC) {Salmonella typhimurium LT2 SGSC1412}
STM0980	cytidine monophosphate (CMP) kinase (cmk) {Salmonella typhimurium LT2 SGSC1412}
STM0981	30S ribosomal subunit protein S1 (rpsA) {Salmonella typhimurium LT2 SGSC1412}
STM0982	integration host factor (IHF), beta subunit site-specific (himD) {Salmonella typhimurium LT2 SGSC1412}
STM0988	CTP:CMP-3-deoxy-D-manno-octulosonate transferase (kdsB) {Salmonella typhimurium LT2 SGSC1412}
STM0994	kinesin-line cell division protein involved in sister (mukB) {Salmonella typhimurium LT2 SGSC1412}
STM0997	putative Metallo-beta-lactamase (ycbL) {Salmonella typhimurium LT2 SGSC1412}
STM0998	aspartate aminotransferase (aspC) {Salmonella typhimurium LT2 SGSC1412}
STM0999	outer membrane protein 1a (iab;f), porin (ompF) {Salmonella typhimurium LT2 SGSC1412}
STM1044	Gifsy-2 prophage: superoxide dismutase precursor (Cu-Zn) (sodC) {Salmonella typhimurium LT2 SGSC1412}
STM1057	aminopeptidase N (pepN) {Salmonella typhimurium LT2 SGSC1412}
STM1058	dihydro-orotate oxidase (pyrD) {Salmonella typhimurium LT2 SGSC1412}
STM1064	paraquat-inducible protein B (pqiB) {Salmonella typhimurium LT2 SGSC1412}
STM1067	beta-hydroxydecanoyl thioester dehydrase (trans-2-decenoyl-ACP isomerase) (fabA) {Salmonella typhimurium LT2 SGSC1412}
STM1076	methylglyoxal synthase (mgsA) {Salmonella typhimurium LT2 SGSC1412}
STM1078	putative cytoplasmic protein {Salmonella typhimurium LT2 SGSC1412}
STM1080	putative SAM-dependent methyltransferase (yccW) {Salmonella typhimurium LT2 SGSC1412}
STM1091	Salmonella outer protein: homologous to ipgD of (sopB) {Salmonella typhimurium LT2 SGSC1412}
STM1112	curved DNA-binding protein (cbpA) {Salmonella typhimurium LT2 SGSC1412}
STM1117	glucose-1-phosphatase (agp) {Salmonella typhimurium LT2 SGSC1412}
STM1118	putative cytoplasmic protein (yccJ) {Salmonella typhimurium LT2 SGSC1412}
STM1119	trp-repressor binding protein (wraB) {Salmonella typhimurium LT2 SGSC1412}
STM1121	putative cytoplasmic protein (ymdF) {Salmonella typhimurium LT2 SGSC1412}
STM1123	putative periplasmic protein {Salmonella typhimurium LT2 SGSC1412}
STM1124	bifunctional in plasma membrane proline dehydrogenase and (putA) {Salmonella typhimurium LT2 SGSC1412}
STM1133	putative dehydrogenases and related proteins {Salmonella typhimurium LT2 SGSC1412}
STM1135	paral putative oxidoreductase (ycdW) {Salmonella typhimurium LT2 SGSC1412}
STM1136	putative Histidinol phosphatase and related hydrolases of (ycdX) {Salmonella typhimurium LT2 SGSC1412}
STM1150	periplasmic glucans biosynthesis protein (mdoG) {Salmonella typhimurium LT2 SGSC1412}
STM1151	membrane glycosyltransferase synthesis of membrane-derived oligosaccharide (MDO)/synthesis (mdoH) {Salmonella typhimurium LT2 SGSC1412}
STM1160	putative sarcosine oxidase (solA) {Salmonella typhimurium LT2 SGSC1412}
STM1163	dihydro-orotase (pyrC) {Salmonella typhimurium LT2 SGSC1412}
STM1165	glutaredoxin 2 (grxB) {Salmonella typhimurium LT2 SGSC1412}
STM1168	putative cytoplasmic protein (yceH) {Salmonella typhimurium LT2 SGSC1412}
STM1169	putative virulence factor (mviM) {Salmonella typhimurium LT2 SGSC1412}
STM1171	flagellar biosynthesis: belived to be export chaperone (flgN) {Salmonella typhimurium LT2 SGSC1412}
STM1177	flagellar biosynthesis, hook protein (flgE) {Salmonella typhimurium LT2 SGSC1412}
STM1180	flagellar biosynthesis, basal-body outer-membrane L (lipopolysaccharide layer) (flgH) {Salmonella typhimurium LT2 SGSC1412}
STM1181	putative flagella basal body protein (flgI) {Salmonella typhimurium LT2 SGSC1412}
STM1195	3-oxoacyl-[acyl-carrier-protein] reductase (fabG) {Salmonella typhimurium LT2 SGSC1412}
STM1197	3-oxoacyl-[acyl-carrier-protein] synthase II (fabF) {Salmonella typhimurium LT2 SGSC1412}
STM1205	putative protein kinase C inhibitor (ycfF) {Salmonella typhimurium LT2 SGSC1412}
STM1207	putative outer membrane lipoprotein (ycfM) {Salmonella typhimurium LT2 SGSC1412}
STM1209	putative glycosyl hydrolase (nagZ) {Salmonella typhimurium LT2 SGSC1412}
STM1210	putative esterase (ycfP) {Salmonella typhimurium LT2 SGSC1412}
STM1216	transcription-repair coupling factor (mfd) {Salmonella typhimurium LT2 SGSC1412}
STM1222	ABC superfamily (peri_perm), spermidine/putrescine transporter (potD) {Salmonella typhimurium LT2 SGSC1412}
STM1227	putative peptidase T(aminotripeptidase) (pepT) {Salmonella typhimurium LT2 SGSC1412}
STM1231	response regulator in two-component regulatory system with (phoP) {Salmonella typhimurium LT2 SGSC1412}
STM1232	adenylosuccinate lyase (purB) {Salmonella typhimurium LT2 SGSC1412}
STM1238	isocitrate dehydrogenase in e14 prophage, specific for (icdA) {Salmonella typhimurium LT2 SGSC1412}
STM1246	PhoP regulated: reduced macrophage survival (pagC) {Salmonella typhimurium LT2 SGSC1412}
STM1251	putative molecular chaperone (small heat shock protein) {Salmonella typhimurium LT2 SGSC1412}
STM1260	putative inner membrane protein {Salmonella typhimurium LT2 SGSC1412}
STM1269	putative chorismate mutase {Salmonella typhimurium LT2 SGSC1412}
STM1285	putative Ser protein kinase (yeaG) {Salmonella typhimurium LT2 SGSC1412}
STM1296	putative oxidoreductase (ydjA) {Salmonella typhimurium LT2 SGSC1412}
STM1299	glutamate dehydrogenase, NADP-specific (gdhA) {Salmonella typhimurium LT2 SGSC1412}
STM1302	exonuclease III, may repair singlet oxygen induced (xthA) {Salmonella typhimurium LT2 SGSC1412}
STM1303	succinylornithine transaminase, also has acetylornitine transaminase activity (astC) {Salmonella typhimurium LT2 SGSC1412}
STM1304	arginine succinyltransferase (astA) {Salmonella typhimurium LT2 SGSC1412}
STM1305	succinylglutamic semialdehyde dehydrogenase (astD) {Salmonella typhimurium LT2 SGSC1412}
STM1306	succinylarginine dihydrolase (astB) {Salmonella typhimurium LT2 SGSC1412}
STM1310	NAD synthetase, prefers NH3 over glutamine (nadE) {Salmonella typhimurium LT2 SGSC1412}
STM1314	PTS family, sugar specific enzyme III for (celC) {Salmonella typhimurium LT2 SGSC1412}
STM1318	catalase hydroperoxidase HPII(III), RpoS dependent (katE) {Salmonella typhimurium LT2 SGSC1412}
STM1320	part of a kinase, putative domain shared (ydjN) {Salmonella typhimurium LT2 SGSC1412}
STM1322	putative enzyme (yniC) {Salmonella typhimurium LT2 SGSC1412}
STM1326	6-phosphofructokinase II (pfkB) {Salmonella typhimurium LT2 SGSC1412}
STM1330	putative DNA/RNA non-specific endonuclease {Salmonella typhimurium LT2 SGSC1412}
STM1341	ABC superfamily (binding protein), vitamin B12 transport (btuE) {Salmonella typhimurium LT2 SGSC1412}
STM1344	putative Diguanylate cyclase/phosphodiesterase domain 1 (ydiV) {Salmonella typhimurium LT2 SGSC1412}
STM1349	phosphoenolpyruvate synthase (pps) {Salmonella typhimurium LT2 SGSC1412}
STM1365	paral putative oxidase (ydiJ) {Salmonella typhimurium LT2 SGSC1412}
STM1372	required for stability of iron-sulfur component of (sufD) {Salmonella typhimurium LT2 SGSC1412}
STM1373	selenocysteine lyase (sufS) {Salmonella typhimurium LT2 SGSC1412}
STM1375	putative LysM domain (ynhG) {Salmonella typhimurium LT2 SGSC1412}
STM1378	pyruvate kinase I (formerly F), fructose stimulated (pykF) {Salmonella typhimurium LT2 SGSC1412}
STM1398	Secretion system effector (sseB) {Salmonella typhimurium LT2 SGSC1412}
STM1411	Secretion system apparatus (ssaK) {Salmonella typhimurium LT2 SGSC1412}
STM1418	Secretion system apparatus (ssaQ) {Salmonella typhimurium LT2 SGSC1412}
STM1426	riboflavin synthase, alpha chain (ribE) {Salmonella typhimurium LT2 SGSC1412}
STM1427	cyclopropane fatty acyl phospholipid synthase (cfa) {Salmonella typhimurium LT2 SGSC1412}
STM1431	superoxide dismutase, iron (sodB) {Salmonella typhimurium LT2 SGSC1412}
STM1433	putative glutaredoxin protein (ydhD) {Salmonella typhimurium LT2 SGSC1412}
STM1436	N-ethylmaleimide reductase (nemA) {Salmonella typhimurium LT2 SGSC1412}
STM1440	copper/zinc superoxide dismutase (sodC) {Salmonella typhimurium LT2 SGSC1412}
STM1444	transcriptional regulator for hemolysin (MarR family) (slyA) {Salmonella typhimurium LT2 SGSC1412}
STM1451	glutathionine S-transferase (gst) {Salmonella typhimurium LT2 SGSC1412}
STM1466	putative periplasmic protein (ydgA) {Salmonella typhimurium LT2 SGSC1412}
STM1467	mannose-6-phosphate isomerase (manA) {Salmonella typhimurium LT2 SGSC1412}
STM1468	fumarase A (fumarate hydratase class I), aerobic (fumA) {Salmonella typhimurium LT2 SGSC1412}
STM1469	fumarase C (fumarate hydratase Class II) (fumC) {Salmonella typhimurium LT2 SGSC1412}
STM1475	response regulator in two-component regulatory system with (rstA) {Salmonella typhimurium LT2 SGSC1412}
STM1479	pyridine nucleotide transhydrogenase (proton pump), alpha subunit (pntA) {Salmonella typhimurium LT2 SGSC1412}
STM1497	putative dimethyl sulphoxide reductase {Salmonella typhimurium LT2 SGSC1412}
STM1513	putative cytoplasmic protein {Salmonella typhimurium LT2 SGSC1412}
STM1514	putative Competence-damaged protein (ydeJ) {Salmonella typhimurium LT2 SGSC1412}
STM1515	putative periplasmic protein (ydeI) {Salmonella typhimurium LT2 SGSC1412}
STM1540	putative hydrolase {Salmonella typhimurium LT2 SGSC1412}
STM1548	putative S-adenosylmethionine:tRNA-ribosyltransferase-isomerase {Salmonella typhimurium LT2 SGSC1412}
STM1558	putative glycosyl hydrolase {Salmonella typhimurium LT2 SGSC1412}
STM1559	putative glycosyl hydrolase {Salmonella typhimurium LT2 SGSC1412}
STM1560	putative alpha amylase {Salmonella typhimurium LT2 SGSC1412}
STM1563	putative resistance protein, osmotically inducible (osmC) {Salmonella typhimurium LT2 SGSC1412}
STM1565	30S ribosomal subunit protein S22 (rpsV) {Salmonella typhimurium LT2 SGSC1412}
STM1566	NAD-linked malate dehydrogenase (sfcA) {Salmonella typhimurium LT2 SGSC1412}
STM1567	alcohol dehydrogenase, propanol preferring (adhP) {Salmonella typhimurium LT2 SGSC1412}
STM1572	new outer membrane protein predicted bacterial porin (nmpC) {Salmonella typhimurium LT2 SGSC1412}
STM1578	nitrate reductase 2, beta subunit (narY) {Salmonella typhimurium LT2 SGSC1412}
STM1586	putative periplasmic protein {Salmonella typhimurium LT2 SGSC1412}
STM1589	putative NADP-dependent oxidoreductase (yncB) {Salmonella typhimurium LT2 SGSC1412}
STM1597	putative aldehyde dehydrogenase (ydcW) {Salmonella typhimurium LT2 SGSC1412}
STM1598	putative regulatory protein, gntR family (ydcR) {Salmonella typhimurium LT2 SGSC1412}
STM1599	Periplasmic dipeptidase for D-ala-D-ala digestion in peptidoglycan (pdgL) {Salmonella typhimurium LT2 SGSC1412}
STM1608	paral putative methyltransferase tellurite resistance (tehB) {Salmonella typhimurium LT2 SGSC1412}
STM1622	paral putative periplasmic glucans biosynthesis protein (ydcG) {Salmonella typhimurium LT2 SGSC1412}
STM1627	alcohol dehydrogenase class III {Salmonella typhimurium LT2 SGSC1412}
STM1631	Salmonella translocated effector: regulated by SPI-2 (sseJ) {Salmonella typhimurium LT2 SGSC1412}
STM1633	putative periplasmic binding protein {Salmonella typhimurium LT2 SGSC1412}
STM1638	putative SAM-dependent methyltransferases {Salmonella typhimurium LT2 SGSC1412}
STM1640	putative inner membrane protein (ydcF) {Salmonella typhimurium LT2 SGSC1412}
STM1642	acyl carrier protein phosphodiesterase (acpD) {Salmonella typhimurium LT2 SGSC1412}
STM1647	fermentative D-lactate dehydrogenase, NAD-dependent (ldhA) {Salmonella typhimurium LT2 SGSC1412}
STM1651	putative pyruvate-flavodoxin oxidoreductase (nifJ) {Salmonella typhimurium LT2 SGSC1412}
STM1652	putative universal stress protein (ynaF) {Salmonella typhimurium LT2 SGSC1412}
STM1672	putative cytoplasmic protein {Salmonella typhimurium LT2 SGSC1412}
STM1681	putative chloromuconate cycloisomerase (muconate cycloisomerase) (ycjG) {Salmonella typhimurium LT2 SGSC1412}
STM1682	thiol peroxidase (tpx) {Salmonella typhimurium LT2 SGSC1412}
STM1690	phage shock protein negative regulatory gene for (pspA) {Salmonella typhimurium LT2 SGSC1412}
STM1698	putative inner membrane protein {Salmonella typhimurium LT2 SGSC1412}
STM1700	enoyl-[acyl-carrier-protein] reductase (NADH) (fabI) {Salmonella typhimurium LT2 SGSC1412}
STM1702	RNase II, mRNA degradation (rnb) {Salmonella typhimurium LT2 SGSC1412}
STM1712	aconitate hydratase 1 (acnA) {Salmonella typhimurium LT2 SGSC1412}
STM1713	transcriptional regulator for cysteine regulon (LysR familiy) (cysB) {Salmonella typhimurium LT2 SGSC1412}
STM1714	DNA topoisomerase type I, omega protein (topA) {Salmonella typhimurium LT2 SGSC1412}
STM1716	putative peptidase (sohB) {Salmonella typhimurium LT2 SGSC1412}
STM1717	putative oxoacyl-(acyl carrier protein) reductase (yciK) {Salmonella typhimurium LT2 SGSC1412}
STM1719	putative ribosomal large subunit pseudouridine synthase (yciL) {Salmonella typhimurium LT2 SGSC1412}
STM1720	putative translation factor (yciO) {Salmonella typhimurium LT2 SGSC1412}
STM1724	anthranilate synthase, component II, bifunctional: glutamine amidotransferase (trpD) {Salmonella typhimurium LT2 SGSC1412}
STM1726	tryptophan synthase, beta protein (trpB) {Salmonella typhimurium LT2 SGSC1412}
STM1729	putative cytoplasmic protein (yciF) {Salmonella typhimurium LT2 SGSC1412}
STM1730	putative cytoplasmic protein (yciE) {Salmonella typhimurium LT2 SGSC1412}
STM1731	putative catalase {Salmonella typhimurium LT2 SGSC1412}
STM1732	outer membrane protein W colicin S4 receptor; (ompW) {Salmonella typhimurium LT2 SGSC1412}
STM1742	ABC superfamily (atp-binding), oligopeptide transport protein (oppF) {Salmonella typhimurium LT2 SGSC1412}
STM1743	ABC superfamily (atp-binding), oligopeptide transport protein (oppD) {Salmonella typhimurium LT2 SGSC1412}
STM1746	ABC superfamily (periplasm), oligopeptide transport protein with (oppA) {Salmonella typhimurium LT2 SGSC1412}
STM1749	iron-dependent alcohol dehydrogenase of the multifunctional alcohol (adhE) {Salmonella typhimurium LT2 SGSC1412}
STM1756	formyltetrahydrofolate hydrolase (purU) {Salmonella typhimurium LT2 SGSC1412}
STM1762	nitrate reductase 1, delta subunit, chaperone required (narJ) {Salmonella typhimurium LT2 SGSC1412}
STM1764	nitrate reductase 1, alpha subunit (narG) {Salmonella typhimurium LT2 SGSC1412}
STM1769	putative ACR involved in intracellular sulfur reduction (ychN) {Salmonella typhimurium LT2 SGSC1412}
STM1770	cation transport regulator (chaB) {Salmonella typhimurium LT2 SGSC1412}
STM1772	3-deoxy-D-manno-octulosonic acid 8-P synthetase (kdsA) {Salmonella typhimurium LT2 SGSC1412}
STM1778	outer membrane lipoprotein (lolB) {Salmonella typhimurium LT2 SGSC1412}
STM1783	peptidyl-tRNA hydrolase (pth) {Salmonella typhimurium LT2 SGSC1412}
STM1784	putative GTP-binding protein (ychF) {Salmonella typhimurium LT2 SGSC1412}
STM1795	putative Homolog of glutamic dehyrogenase {Salmonella typhimurium LT2 SGSC1412}
STM1796	trehalase, periplasmic (treA) {Salmonella typhimurium LT2 SGSC1412}
STM1803	D-amino acid dehydrogenase subunit (dadA) {Salmonella typhimurium LT2 SGSC1412}
STM1809	putative cytoplasmic protein {Salmonella typhimurium LT2 SGSC1412}
STM1815	cell division inhibitor, a membrane ATPase, activates (minD) {Salmonella typhimurium LT2 SGSC1412}
STM1819	putative outer membrane protein (slp) {Salmonella typhimurium LT2 SGSC1412}
STM1830	Sugar Specific PTS family, mannose-specific enzyme IIAB (manX) {Salmonella typhimurium LT2 SGSC1412}
STM1832	Sugar Specific PTS family, mannose-specific enzyme IID (manZ) {Salmonella typhimurium LT2 SGSC1412}
STM1842	putative transcriptional repressor (IclR family) (kdgR) {Salmonella typhimurium LT2 SGSC1412}
STM1846	activator of proP (proQ) {Salmonella typhimurium LT2 SGSC1412}
STM1847	putative GAF domain-containing protein (yebR) {Salmonella typhimurium LT2 SGSC1412}
STM1849	putative inner membrane protein {Salmonella typhimurium LT2 SGSC1412}
STM1873	putative periplasmic or exported protein {Salmonella typhimurium LT2 SGSC1412}
STM1879	protease II (ptrB) {Salmonella typhimurium LT2 SGSC1412}
STM1880	putative inner membrane protein (yebE) {Salmonella typhimurium LT2 SGSC1412}
STM1884	multifunctional:2-keto-3-deoxygluconate 6-phosphate aldolase 2-keto-4-hydroxyglutarate aldolase; oxaloacetate decarboxylase (eda) {Salmonella typhimurium LT2 SGSC1412}
STM1888	pyruvate kinase II, glucose stimulated (pykA) {Salmonella typhimurium LT2 SGSC1412}
STM1891	ABC superfamily (bind_prot) high affinity Zn transport (znuA) {Salmonella typhimurium LT2 SGSC1412}
STM1901	aspartate tRNA synthetase (aspS) {Salmonella typhimurium LT2 SGSC1412}
STM1905	putative SAM-dependent methyltransferases (yecO) {Salmonella typhimurium LT2 SGSC1412}
STM1909	arginine tRNA synthetase (argS) {Salmonella typhimurium LT2 SGSC1412}
STM1915	chemotactic response CheY protein phophatase (cheZ) {Salmonella typhimurium LT2 SGSC1412}
STM1916	chemotaxis regulator, transmits chemoreceptor signals to flagelllar (cheY) {Salmonella typhimurium LT2 SGSC1412}
STM1918	glutamate methyltransferase, response regulator for chemotaxis (cheR) {Salmonella typhimurium LT2 SGSC1412}
STM1919	methyl accepting chemotaxis protein II, aspartate sensor-receptor (cheM) {Salmonella typhimurium LT2 SGSC1412}
STM1920	purine-binding chemotaxis protein regulation (cheW) {Salmonella typhimurium LT2 SGSC1412}
STM1921	sensory histitine protein kinase, transduces signal between (cheA) {Salmonella typhimurium LT2 SGSC1412}
STM1928	trehalose-6-phosphate synthase (otsA) {Salmonella typhimurium LT2 SGSC1412}
STM1929	trehalose-6-phosphate phophatase, biosynthetic (otsB) {Salmonella typhimurium LT2 SGSC1412}
STM1935	cytoplasmic ferritin (ftn) {Salmonella typhimurium LT2 SGSC1412}
STM1954	putative periplasmic binding transport protein (fliY) {Salmonella typhimurium LT2 SGSC1412}
STM1958	N-methylation of lysine residues in flagellin (fliB) {Salmonella typhimurium LT2 SGSC1412}
STM1959	flagellar biosynthesis flagellin, filament structural protein (fliC) {Salmonella typhimurium LT2 SGSC1412}
STM1960	flagellar biosynthesis filament capping protein; enables filament (fliD) {Salmonella typhimurium LT2 SGSC1412}
STM1962	flagellar biosynthesis possible export chaperone for FliD (fliT) {Salmonella typhimurium LT2 SGSC1412}
STM1969	flagellar biosynthesis basal-body MS(membrane and supramembrane)-ring and (fliF) {Salmonella typhimurium LT2 SGSC1412}
STM1977	flagellar biosynthesis, component of motor switch and (fliN) {Salmonella typhimurium LT2 SGSC1412}
STM1986	putative hydrolase of the HAD superfamily (yedP) {Salmonella typhimurium LT2 SGSC1412}
STM2009	AMP nucleosidase (amn) {Salmonella typhimurium LT2 SGSC1412}
STM2015	putative periplasmic protein (erfK) {Salmonella typhimurium LT2 SGSC1412}
STM2016	nicotinate-nucleotide dimethylbenzimidazole-P phophoribosyl transferase (cobT) {Salmonella typhimurium LT2 SGSC1412}
STM2029	synthesis of vitamin B12 adenosyl cobalamide precursor (cbiF) {Salmonella typhimurium LT2 SGSC1412}
STM2038	Propanediol utilization: polyhedral bodies (pduA) {Salmonella typhimurium LT2 SGSC1412}
STM2040	Propanediol utilization: dehydratase, large subunit (pduC) {Salmonella typhimurium LT2 SGSC1412}
STM2041	Propanediol utilization: dehydratase, medium subunit (pduD) {Salmonella typhimurium LT2 SGSC1412}
STM2042	Propanediol utilization: dehydratase, small subunit (pduE) {Salmonella typhimurium LT2 SGSC1412}
STM2043	Propanediol utilization: diol dehydratase reactivation (pduG) {Salmonella typhimurium LT2 SGSC1412}
STM2045	Propanediol utilization: polyhedral bodies (pduJ) {Salmonella typhimurium LT2 SGSC1412}
STM2047	Propanediol utilization (pduL) {Salmonella typhimurium LT2 SGSC1412}
STM2051	Propanediol utilization: CoA-dependent propionaldehyde dehydrogenase (pduP) {Salmonella typhimurium LT2 SGSC1412}
STM2052	Propanediol utilization: propanol dehydrogenase (pduQ) {Salmonella typhimurium LT2 SGSC1412}
STM2054	Propanediol utilization: polyhedral bodies (pduT) {Salmonella typhimurium LT2 SGSC1412}
STM2061	DNA gyrase inhibitor (sbmC) {Salmonella typhimurium LT2 SGSC1412}
STM2065	Hydrogen sulfide production: membrane anchoring protein (phsA) {Salmonella typhimurium LT2 SGSC1412}
STM2066	Secreted effector protein of Salmonella dublin (sopA) {Salmonella typhimurium LT2 SGSC1412}
STM2067	exonuclease I, 3 --> 5 specific deoxyribophosphodiesterase (sbcB) {Salmonella typhimurium LT2 SGSC1412}
STM2073	histidinol phosphate aminotransferase (hisC) {Salmonella typhimurium LT2 SGSC1412}
STM2078	bifunctional: phosphoribosyl-AMP cyclohydrolase phosphoribosyl-ATP pyrophosphatase (hisI) {Salmonella typhimurium LT2 SGSC1412}
STM2081	gluconate-6-phosphate dehydrogenase, decarboxylating (gnd) {Salmonella typhimurium LT2 SGSC1412}
STM2083	LPS side chain defect: phosphomannomutase (rfbK) {Salmonella typhimurium LT2 SGSC1412}
STM2084	LPS side chain defect: mannose-1-phosphate guanylyltransferase (rfbM) {Salmonella typhimurium LT2 SGSC1412}
STM2086	LPS side chain defect: mannosyl transferase (rfbU) {Salmonella typhimurium LT2 SGSC1412}
STM2089	LPS side chain defect: CDP-abequose synthase (rfbJ) {Salmonella typhimurium LT2 SGSC1412}
STM2091	LPS side chain defect: CDP glucose 4,6-dehydratase (rfbG) {Salmonella typhimurium LT2 SGSC1412}
STM2094	dTDP-4,deoxyrhamnose 3,5 epimerase (rfbC) {Salmonella typhimurium LT2 SGSC1412}
STM2095	dTDP-glucose pyrophosphorylase (rfbA) {Salmonella typhimurium LT2 SGSC1412}
STM2098	putative glucose-1-phosphate uridylyltransferase (UDP-glucose pyrophosphorylase), non-catalytic subunit (galF) {Salmonella typhimurium LT2 SGSC1412}
STM2120	suppressor of ompF assembly mutants (asmA) {Salmonella typhimurium LT2 SGSC1412}
STM2141	3-oxoacyl-[acyl-carrier-protein] synthase I (fbaB) {Salmonella typhimurium LT2 SGSC1412}
STM2146	bifunctional enzyme: hydroxy-phosphomethylpyrimidine kinase (HMP-P kinase) hydroxy-methylpyrimidine (thiD) {Salmonella typhimurium LT2 SGSC1412}
STM2165	putative ABC superfamily (bind_prot) transport protein (possibly (yehZ) {Salmonella typhimurium LT2 SGSC1412}
STM2166	beta-D-glucoside glucohydrolase, periplasmic (bglX) {Salmonella typhimurium LT2 SGSC1412}
STM2167	D-lactate dehydrogenase, NADH independent (dld) {Salmonella typhimurium LT2 SGSC1412}
STM2171	putative oxidoreductase (yohF) {Salmonella typhimurium LT2 SGSC1412}
STM2189	ABC superfamily (atp_bind), galactose (methyl-galactoside) transport protein (mglA) {Salmonella typhimurium LT2 SGSC1412}
STM2190	ABC superfamily (peri_perm), galactose transport protein (mglB) {Salmonella typhimurium LT2 SGSC1412}
STM2204	Sugar Specific PTS system, fructose-specific transport protein (fruA) {Salmonella typhimurium LT2 SGSC1412}
STM2206	phosphoenolpyruvate-dependent sugar phosphotransferase system, EIIA 2 (fruF) {Salmonella typhimurium LT2 SGSC1412}
STM2224	50S ribosomal subunit protein L25 (rplY) {Salmonella typhimurium LT2 SGSC1412}
STM2226	nucleotide associated protein, present in spermidine nucleoids (yejK) {Salmonella typhimurium LT2 SGSC1412}
STM2227	putative cytoplasmic protein (yejL) {Salmonella typhimurium LT2 SGSC1412}
STM2241	Leucine-rich repeat protein, induced by the SPI-2 (sspH2) {Salmonella typhimurium LT2 SGSC1412}
STM2245	putative outer membrane protein {Salmonella typhimurium LT2 SGSC1412}
STM2246	response regulator in two-component regulatory system with (narP) {Salmonella typhimurium LT2 SGSC1412}
STM2259	periplasmic nitrate reductase, large subunit, in complex (napA) {Salmonella typhimurium LT2 SGSC1412}
STM2270	response regulator (positive) in two-component regulatory system (rcsB) {Salmonella typhimurium LT2 SGSC1412}
STM2277	ribonucleoside diphosphate reductase 1, alpha subunit (nrdA) {Salmonella typhimurium LT2 SGSC1412}
STM2282	glycerophosphodiester phosphodiesterase, periplasmic (glpQ) {Salmonella typhimurium LT2 SGSC1412}
STM2297	putative DegT/DnrJ/EryC1/StrS family (yfbE) {Salmonella typhimurium LT2 SGSC1412}
STM2298	putative glycosyl transferase (pmrF) {Salmonella typhimurium LT2 SGSC1412}
STM2299	paral putative transformylase (yfbG) {Salmonella typhimurium LT2 SGSC1412}
STM2311	putative inner membrane protein (elaB) {Salmonella typhimurium LT2 SGSC1412}
STM2314	putative chemotaxis signal transduction protein {Salmonella typhimurium LT2 SGSC1412}
STM2323	NADH dehydrogenase I chain G (nuoG) {Salmonella typhimurium LT2 SGSC1412}
STM2324	NADH dehydrogenase I chain F (nuoF) {Salmonella typhimurium LT2 SGSC1412}
STM2326	NADH dehydrogenase I chain C,D (nuoC) {Salmonella typhimurium LT2 SGSC1412}
STM2327	NADH dehydrogenase I chain B (nuoB) {Salmonella typhimurium LT2 SGSC1412}
STM2330	NADH dehydrogenase transcriptional repressor (LysR family) (lrhA) {Salmonella typhimurium LT2 SGSC1412}
STM2335	putative cytoplasmic protein (yfbU) {Salmonella typhimurium LT2 SGSC1412}
STM2337	acetate kinase A (propionate kinase 2) (ackA) {Salmonella typhimurium LT2 SGSC1412}
STM2338	phosphotransacetylase (pta) {Salmonella typhimurium LT2 SGSC1412}
STM2369	putative aspartate-semialdehyde dehydrogenase (usg) {Salmonella typhimurium LT2 SGSC1412}
STM2378	3-oxoacyl-[acyl-carrier-protein] synthase I (fabB) {Salmonella typhimurium LT2 SGSC1412}
STM2384	chorismate synthase (aroC) {Salmonella typhimurium LT2 SGSC1412}
STM2392	lipoprotein precursor (vacJ) {Salmonella typhimurium LT2 SGSC1412}
STM2395	Phosphoglycerate transport: outer membrane protein E (pgtE) {Salmonella typhimurium LT2 SGSC1412}
STM2403	glucokinase (glk) {Salmonella typhimurium LT2 SGSC1412}
STM2405	putative thiamine pyrophosphate enzymes {Salmonella typhimurium LT2 SGSC1412}
STM2415	glutamate tRNA synthetase, catalytic subunit (gltX) {Salmonella typhimurium LT2 SGSC1412}
STM2430	subunit of cysteine synthase A and O-acetylserine (cysK) {Salmonella typhimurium LT2 SGSC1412}
STM2444	ABC superfamily (bind_prot), thiosulfate transport protein (cysP) {Salmonella typhimurium LT2 SGSC1412}
STM2445	putative oxidoreductase (ucpA) {Salmonella typhimurium LT2 SGSC1412}
STM2447	putative outer membrane lipoprotein {Salmonella typhimurium LT2 SGSC1412}
STM2472	paral putative transferase (maeB) {Salmonella typhimurium LT2 SGSC1412}
STM2473	transaldolase A (talA) {Salmonella typhimurium LT2 SGSC1412}
STM2474	transketolase 2, isozyme (tktB) {Salmonella typhimurium LT2 SGSC1412}
STM2482	putative glutaredoxin family (yffB) {Salmonella typhimurium LT2 SGSC1412}
STM2483	N-succinyl-diaminopimelate deacylase (dapE) {Salmonella typhimurium LT2 SGSC1412}
STM2487	phosphoribosylaminoimidazole-succinocarboxamide synthetase (SAICAR synthetase) (purC) {Salmonella typhimurium LT2 SGSC1412}
STM2488	lipoprotein-34 (nlpB) {Salmonella typhimurium LT2 SGSC1412}
STM2489	dihydrodipicolinate synthase (dapA) {Salmonella typhimurium LT2 SGSC1412}
STM2491	thiol peroxidase, thioredoxin dependent (bcp) {Salmonella typhimurium LT2 SGSC1412}
STM2494	putative inner membrane or exported {Salmonella typhimurium LT2 SGSC1412}
STM2495	putative arsenate reductase (yfgD) {Salmonella typhimurium LT2 SGSC1412}
STM2498	uracil phosphoribosyltransferase (upp) {Salmonella typhimurium LT2 SGSC1412}
STM2499	phosphoribosylaminoimidazole synthetase (AIR synthetase) (purM) {Salmonella typhimurium LT2 SGSC1412}
STM2511	IMP dehydrogenase (guaB) {Salmonella typhimurium LT2 SGSC1412}
STM2520	putative serine/threonine protein kinase (yfgL) {Salmonella typhimurium LT2 SGSC1412}
STM2524	paral putative membrane protein (yfgA) {Salmonella typhimurium LT2 SGSC1412}
STM2526	nucleoside diphosphate kinase (ndk) {Salmonella typhimurium LT2 SGSC1412}
STM2533	putative sulfurtransferase (sseA) {Salmonella typhimurium LT2 SGSC1412}
STM2536	putative aminopeptidase (pepB) {Salmonella typhimurium LT2 SGSC1412}
STM2538	[2FE-2S] ferredoxin, electron carrer protein, believed to (fdx) {Salmonella typhimurium LT2 SGSC1412}
STM2541	putative regulator (yfhF) {Salmonella typhimurium LT2 SGSC1412}
STM2543	putative aminotransferase class-V (nifS) {Salmonella typhimurium LT2 SGSC1412}
STM2544	believed to be involved in assembly of (yfhP) {Salmonella typhimurium LT2 SGSC1412}
STM2556	dihydropteridine reductase 2 and nitric oxide dioxygenase (hmpA) {Salmonella typhimurium LT2 SGSC1412}
STM2559	lysine decarboxylase 1 (cadA) {Salmonella typhimurium LT2 SGSC1412}
STM2578	carries out condensation and ring closure step (pdxJ) {Salmonella typhimurium LT2 SGSC1412}
STM2581	RNase III, ds RNA (rnc) {Salmonella typhimurium LT2 SGSC1412}
STM2583	GTP-binding elongation factor (lepA) {Salmonella typhimurium LT2 SGSC1412}
STM2638	anti sigma E (sigma 24) factor, negative (rseB) {Salmonella typhimurium LT2 SGSC1412}
STM2639	anti sigma E (sigma 24) factor, negative (rseA) {Salmonella typhimurium LT2 SGSC1412}
STM2640	sigma E (sigma 24 ) factor of (rpoE) {Salmonella typhimurium LT2 SGSC1412}
STM2643	ATP-dependent RNA helicase (srmB) {Salmonella typhimurium LT2 SGSC1412}
STM2646	putative formate acetyltransferase (yfiD) {Salmonella typhimurium LT2 SGSC1412}
STM2652	phosphatidylserine synthase (CDP-diacylglycerol-serine O-phosphatidyltransferase) (pssA) {Salmonella typhimurium LT2 SGSC1412}
STM2661	putative inner membrane protein (yfiH) {Salmonella typhimurium LT2 SGSC1412}
STM2662	pseudouridine synthase (pseudouridines 1911, 1915, 1917 in (rluD) {Salmonella typhimurium LT2 SGSC1412}
STM2663	putative lipoprotein (yfiO) {Salmonella typhimurium LT2 SGSC1412}
STM2676	30S ribosomal subunit protein S16 (rpsP) {Salmonella typhimurium LT2 SGSC1412}
STM2681	molecular chaparone heat shock protein (grpE) {Salmonella typhimurium LT2 SGSC1412}
STM2746	putative Excinuclease ATPase subunit {Salmonella typhimurium LT2 SGSC1412}
STM2767	putative Superfamily I DNA and RNA helicase {Salmonella typhimurium LT2 SGSC1412}
STM2771	Flagellar synthesis: phase 2 flagellin (filament structural (fljB) {Salmonella typhimurium LT2 SGSC1412}
STM2777	TonB-dependent siderophore receptor protein (iroN) {Salmonella typhimurium LT2 SGSC1412}
STM2781	virulence gene homologous sequence to virK in (virK) {Salmonella typhimurium LT2 SGSC1412}
STM2786	tricarboxylic transport {Salmonella typhimurium LT2 SGSC1412}
STM2792	4-aminobutyrate aminotransferase (gabT) {Salmonella typhimurium LT2 SGSC1412}
STM2795	putative LysM domain (ygaU) {Salmonella typhimurium LT2 SGSC1412}
STM2802	putative inner membrane protein (ygaM) {Salmonella typhimurium LT2 SGSC1412}
STM2817	quorum sensing protein, produces autoinducer - acyl-homoserine (luxS) {Salmonella typhimurium LT2 SGSC1412}
STM2818	gamma-glutamate-cysteine ligase (gshA) {Salmonella typhimurium LT2 SGSC1412}
STM2827	alanyl-tRNA synthetase (alaS) {Salmonella typhimurium LT2 SGSC1412}
STM2838	putative polysialic acid capsule expression protein (gutQ) {Salmonella typhimurium LT2 SGSC1412}
STM2855	hydrogenase-3 accessory protein, assembly of metallocenter (hypB) {Salmonella typhimurium LT2 SGSC1412}
STM2861	Salmonella iron transporter: fur regulated (sitA) {Salmonella typhimurium LT2 SGSC1412}
STM2862	Salmonella iron transporter: fur regulated (sitB) {Salmonella typhimurium LT2 SGSC1412}
STM2869	putative flagellar biosynthesis/type III secretory pathway protein (orgA) {Salmonella typhimurium LT2 SGSC1412}
STM2871	cell invasion protein lipoprotein, may link inner (prgK) {Salmonella typhimurium LT2 SGSC1412}
STM2873	cell invasion protein cytoplasmic (prgI) {Salmonella typhimurium LT2 SGSC1412}
STM2878	protein tyrosine phosphate (sptP) {Salmonella typhimurium LT2 SGSC1412}
STM2882	cell invasion protein (sipA) {Salmonella typhimurium LT2 SGSC1412}
STM2883	cell invasion protein (sipD) {Salmonella typhimurium LT2 SGSC1412}
STM2886	surface presentation of antigens secretory proteins (sicA) {Salmonella typhimurium LT2 SGSC1412}
STM2891	surface presentation of antigens secretory proteins (spaO) {Salmonella typhimurium LT2 SGSC1412}
STM2894	surface presentation of antigens secretory proteins (invC) {Salmonella typhimurium LT2 SGSC1412}
STM2898	invasion protein outer membrane (invG) {Salmonella typhimurium LT2 SGSC1412}
STM2909	methyl-directed mismatch repair, recognize exocyclic adducts of (mutS) {Salmonella typhimurium LT2 SGSC1412}
STM2914	putative nucleoside-diphosphate-sugar epimerase {Salmonella typhimurium LT2 SGSC1412}
STM2916	putative fuculose phosphate aldolase (ygbL) {Salmonella typhimurium LT2 SGSC1412}
STM2918	3-hydroxyisobutyrate dehydrogenase (ygbJ) {Salmonella typhimurium LT2 SGSC1412}
STM2946	3-phosphoadenosine 5-phosphosulfate (PAPS) reductase (cysH) {Salmonella typhimurium LT2 SGSC1412}
STM2947	sulfite reductase, alpha subunit, NADPH dependent (cysI) {Salmonella typhimurium LT2 SGSC1412}
STM2952	enolase (eno) {Salmonella typhimurium LT2 SGSC1412}
STM2953	CTP synthetase (pyrG) {Salmonella typhimurium LT2 SGSC1412}
STM2956	(p)ppGpp synthetase I (GTP pyrophosphokinase) (relA) {Salmonella typhimurium LT2 SGSC1412}
STM2958	sensory histidine kinase (barA) {Salmonella typhimurium LT2 SGSC1412}
STM2960	d-glucarate dehydratase (gudD) {Salmonella typhimurium LT2 SGSC1412}
STM2969	putative nucleotide binding (ygdH) {Salmonella typhimurium LT2 SGSC1412}
STM2971	L-serine dehydratase (L-threonine deaminase 2) (sdaB) {Salmonella typhimurium LT2 SGSC1412}
STM2995	protease III (ptr) {Salmonella typhimurium LT2 SGSC1412}
STM3041	peptide chain release factor RF-2 (prfB) {Salmonella typhimurium LT2 SGSC1412}
STM3048	putative aminomethyltransferase (ygfZ) {Salmonella typhimurium LT2 SGSC1412}
STM3053	glycine cleavage complex protein P, glycine decarboxylase (gcvP) {Salmonella typhimurium LT2 SGSC1412}
STM3054	glycine cleavage complex protein H, carrier of (gcvH) {Salmonella typhimurium LT2 SGSC1412}
STM3055	glycine cleavage complex protein T, aminomethyltransferase, tetrahydrofolate-dependent (gcvT) {Salmonella typhimurium LT2 SGSC1412}
STM3062	D-3-phosphoglycerate dehydrogenase (serA) {Salmonella typhimurium LT2 SGSC1412}
STM3063	ribosephosphate isomerase, constitutive (rpiA) {Salmonella typhimurium LT2 SGSC1412}
STM3065	putative periplasmic immunogenic protein (yggE) {Salmonella typhimurium LT2 SGSC1412}
STM3067	putative membrane protein, involved in stability of (yggB) {Salmonella typhimurium LT2 SGSC1412}
STM3069	phosphoglycerate kinase (pgk) {Salmonella typhimurium LT2 SGSC1412}
STM3076	transketolase 1 isozyme (tktA) {Salmonella typhimurium LT2 SGSC1412}
STM3077	putative Zn-dependent proteases with possible chaperone function (yggG) {Salmonella typhimurium LT2 SGSC1412}
STM3078	agmatinase (speB) {Salmonella typhimurium LT2 SGSC1412}
STM3086	arginine decarboxylase (speA) {Salmonella typhimurium LT2 SGSC1412}
STM3106	periplasmic L-asparaginase II (ansB) {Salmonella typhimurium LT2 SGSC1412}
STM3107	putative periplasmic protein (yggN) {Salmonella typhimurium LT2 SGSC1412}
STM3109	putative S-adenosylmethionine-dependent methyltransferase (yggH) {Salmonella typhimurium LT2 SGSC1412}
STM3111	putative cytoplasmic protein (yggX) {Salmonella typhimurium LT2 SGSC1412}
STM3135	putative mannonate hydrolase {Salmonella typhimurium LT2 SGSC1412}
STM3138	putative methyl-accepting chemotaxis protein {Salmonella typhimurium LT2 SGSC1412}
STM3140	putative glutathione S-transferase (yghU) {Salmonella typhimurium LT2 SGSC1412}
STM3147	hydrogenase-2, large subunit (hybC) {Salmonella typhimurium LT2 SGSC1412}
STM3152	putative methyl-accepting chemotaxis protein {Salmonella typhimurium LT2 SGSC1412}
STM3157	putative oxidoreductase (yghA) {Salmonella typhimurium LT2 SGSC1412}
STM3165	2,5-diketo-D-gluconate reductase A (yqhE) {Salmonella typhimurium LT2 SGSC1412}
STM3172	suppressor of ftsI, putative periplasmic protein (sufI) {Salmonella typhimurium LT2 SGSC1412}
STM3176	putative outer membrane protein (ygiW) {Salmonella typhimurium LT2 SGSC1412}
STM3179	NADPH specific quinone oxidoreductase (drug modulator) (mdaB) {Salmonella typhimurium LT2 SGSC1412}
STM3180	putative cytoplasmic protein (ygiN) {Salmonella typhimurium LT2 SGSC1412}
STM3186	outer membrane channel specific tolerance to colicin (tolC) {Salmonella typhimurium LT2 SGSC1412}
STM3196	putative cytoplasmic protein (yqiC) {Salmonella typhimurium LT2 SGSC1412}
STM3203	putative SH3 domain protein (ygiM) {Salmonella typhimurium LT2 SGSC1412}
STM3204	tRNA nucleotidyl transferase (cca) {Salmonella typhimurium LT2 SGSC1412}
STM3209	30S ribosomal subunit protein S21 (rpsU) {Salmonella typhimurium LT2 SGSC1412}
STM3211	sigma D (sigma 70) factor of RNA (rpoD) {Salmonella typhimurium LT2 SGSC1412}
STM3212	DNA glycosylase, G/U mismatch specific (mug) {Salmonella typhimurium LT2 SGSC1412}
STM3216	putative methyl-accepting chemotaxis protein {Salmonella typhimurium LT2 SGSC1412}
STM3217	aerotaxis sensor receptor, senses cellular redox state (aer) {Salmonella typhimurium LT2 SGSC1412}
STM3218	putative acetylornithine aminotransferase (oat) {Salmonella typhimurium LT2 SGSC1412}
STM3223	putative dehydrogenase (ygjR) {Salmonella typhimurium LT2 SGSC1412}
STM3229	putative inner membrane protein (yqjD) {Salmonella typhimurium LT2 SGSC1412}
STM3233	putative glutathione S-transferase (yqjG) {Salmonella typhimurium LT2 SGSC1412}
STM3241	pyruvate formate-lyase 4/ 2-ketobutyrate formate-lyase (tdcE) {Salmonella typhimurium LT2 SGSC1412}
STM3248	tartronate semialdehyde reductase (TSAR) (garR) {Salmonella typhimurium LT2 SGSC1412}
STM3249	2-Dehydro-3-Deoxy-Galactarate Aldolase (garL) {Salmonella typhimurium LT2 SGSC1412}
STM3264	paral putative transglycosylase (yraM) {Salmonella typhimurium LT2 SGSC1412}
STM3267	paral putative periplasmic protein (yraP) {Salmonella typhimurium LT2 SGSC1412}
STM3269	putative intracellular proteinase (yhbO) {Salmonella typhimurium LT2 SGSC1412}
STM3285	ribosome-binding factor, role in processing of 10S (rbfA) {Salmonella typhimurium LT2 SGSC1412}
STM3296	ATP-dependent zinc-metallo protease (hflB) {Salmonella typhimurium LT2 SGSC1412}
STM3297	23S rRNA methyltransferase (ftsJ) {Salmonella typhimurium LT2 SGSC1412}
STM3298	putative RNA-binding protein containing KH domain (yhbY) {Salmonella typhimurium LT2 SGSC1412}
STM3299	transcription elongation factor, cleaves 3 nucleotide of (greA) {Salmonella typhimurium LT2 SGSC1412}
STM3303	50S ribosomal subunit protein L27 (rpmA) {Salmonella typhimurium LT2 SGSC1412}
STM3305	octaprenyl diphosphate synthase (ispB) {Salmonella typhimurium LT2 SGSC1412}
STM3307	UDP-N-acetylglucosamine 1-carboxyvinyltransferase (murA) {Salmonella typhimurium LT2 SGSC1412}
STM3315	putative polysialic acid capsule expression protein (yrbH) {Salmonella typhimurium LT2 SGSC1412}
STM3316	putative protein of HAD superfamily, CMP-Neu5Ac homologs (yrbI) {Salmonella typhimurium LT2 SGSC1412}
STM3318	putative ABC superfamily (bind_prot) transport protein (yhbN) {Salmonella typhimurium LT2 SGSC1412}
STM3322	sugar specific PTS family, enzyme IIA, also (ptsN) {Salmonella typhimurium LT2 SGSC1412}
STM3323	putative P-loop-containing kinase (yhbJ) {Salmonella typhimurium LT2 SGSC1412}
STM3330	glutamate synthase, large subunit (gltB) {Salmonella typhimurium LT2 SGSC1412}
STM3334	putative cytosine deaminase {Salmonella typhimurium LT2 SGSC1412}
STM3337	putative ManNAc-6P epimerase (nanE) {Salmonella typhimurium LT2 SGSC1412}
STM3339	N-acetylneuraminate lyase (aldolase) (nanA) {Salmonella typhimurium LT2 SGSC1412}
STM3341	stringent starvation protein B (sspB) {Salmonella typhimurium LT2 SGSC1412}
STM3342	stringent starvation protein A, regulator of transcription (sspA) {Salmonella typhimurium LT2 SGSC1412}
STM3344	30S ribosomal subunit protein S9 (rpsI) {Salmonella typhimurium LT2 SGSC1412}
STM3347	putative periplasmic protein (yhcB) {Salmonella typhimurium LT2 SGSC1412}
STM3359	malate dehydrogenase (mdh) {Salmonella typhimurium LT2 SGSC1412}
STM3360	repressor of arg regulon (ArgR familiy) (argR) {Salmonella typhimurium LT2 SGSC1412}
STM3368	suppresses inhibitory activity of CsrA (tldD) {Salmonella typhimurium LT2 SGSC1412}
STM3370	RNase G (cafA) {Salmonella typhimurium LT2 SGSC1412}
STM3374	rod shape-determining protein HSP70 class molecular chaperones (mreB) {Salmonella typhimurium LT2 SGSC1412}
STM3377	putative nitrate reductase {Salmonella typhimurium LT2 SGSC1412}
STM3379	acetylCoA carboxylase, BCCP subunit, carrier of biotin (accB) {Salmonella typhimurium LT2 SGSC1412}
STM3402	putative translation factor (yrdC) {Salmonella typhimurium LT2 SGSC1412}
STM3406	peptide deformylase (def) {Salmonella typhimurium LT2 SGSC1412}
STM3407	10-formyltetrahydrofolate:L-methionyl-tRNA(fMet) N-formyltransferase (fmt) {Salmonella typhimurium LT2 SGSC1412}
STM3416	30S ribosomal subunit protein S4 (rpsD) {Salmonella typhimurium LT2 SGSC1412}
STM3417	30S ribosomal subunit protein S11 (rpsK) {Salmonella typhimurium LT2 SGSC1412}
STM3418	30S ribosomal subunit protein S13 (rpsM) {Salmonella typhimurium LT2 SGSC1412}
STM3421	50S ribosomal subunit protein L15 (rplO) {Salmonella typhimurium LT2 SGSC1412}
STM3422	50S ribosomal subunit protein L30 (rpmD) {Salmonella typhimurium LT2 SGSC1412}
STM3425	50S ribosomal subunit protein L6 (rplF) {Salmonella typhimurium LT2 SGSC1412}
STM3427	30S ribosomal subunit protein S14 (rpsN) {Salmonella typhimurium LT2 SGSC1412}
STM3430	50S ribosomal subunit protein L14 (rplN) {Salmonella typhimurium LT2 SGSC1412}
STM3431	30S ribosomal subunit protein S17 (rpsQ) {Salmonella typhimurium LT2 SGSC1412}
STM3434	30S ribosomal subunit protein S3 (rpsC) {Salmonella typhimurium LT2 SGSC1412}
STM3435	50S ribosomal subunit protein L22 (rplV) {Salmonella typhimurium LT2 SGSC1412}
STM3437	50S ribosomal subunit protein L2 (rplB) {Salmonella typhimurium LT2 SGSC1412}
STM3438	50S ribosomal subunit protein L23 (rplW) {Salmonella typhimurium LT2 SGSC1412}
STM3441	30S ribosomal subunit protein S10 (rpsJ) {Salmonella typhimurium LT2 SGSC1412}
STM3443	bacterioferrin, an iron storage homoprotein (bfr) {Salmonella typhimurium LT2 SGSC1412}
STM3447	30S ribosomal subunit protein S7, initiates assembly (rpsG) {Salmonella typhimurium LT2 SGSC1412}
STM3452	putative regulator (yheO) {Salmonella typhimurium LT2 SGSC1412}
STM3453	FKBP-type peptidyl-prolyl cis-trans isomerase (rotamase) (fkpA) {Salmonella typhimurium LT2 SGSC1412}
STM3455	FKBP-type peptidyl prolyl cis-trans isomerase (rotamase) (slyD) {Salmonella typhimurium LT2 SGSC1412}
STM3464	putative phosphoribulokinase (prkB) {Salmonella typhimurium LT2 SGSC1412}
STM3466	catabolite activator protein (CAP), cyclic AMP receptor (crp) {Salmonella typhimurium LT2 SGSC1412}
STM3470	putative cell filamentation protein, stationary phase induced (fic) {Salmonella typhimurium LT2 SGSC1412}
STM3477	siroheme synthase, catalyses four separate reactions that (cysG) {Salmonella typhimurium LT2 SGSC1412}
STM3481	tryptophan tRNA synthetase (trpS) {Salmonella typhimurium LT2 SGSC1412}
STM3485	membrane protein (damX) {Salmonella typhimurium LT2 SGSC1412}
STM3486	dehydroquinate synthase (aroB) {Salmonella typhimurium LT2 SGSC1412}
STM3498	heat shock protein 33, redox regulated chaparone (yrfI) {Salmonella typhimurium LT2 SGSC1412}
STM3500	phosphoenolpyruvate carboxykinase (pckA) {Salmonella typhimurium LT2 SGSC1412}
STM3502	response regulator in two-component regulatory system with (ompR) {Salmonella typhimurium LT2 SGSC1412}
STM3504	paral putative RNase R (yhgF) {Salmonella typhimurium LT2 SGSC1412}
STM3506	FeoB family, ferrous iron transport protein B (feoB) {Salmonella typhimurium LT2 SGSC1412}
STM3511	putative Thioredoxin-like proteins and domain (yhgI) {Salmonella typhimurium LT2 SGSC1412}
STM3526	sn-glycerol-3-phosphate dehydrogenase (aerobic) (glpD) {Salmonella typhimurium LT2 SGSC1412}
STM3533	putative bacterial transcriptional regulator {Salmonella typhimurium LT2 SGSC1412}
STM3534	glycogen phosphorylase (glgP) {Salmonella typhimurium LT2 SGSC1412}
STM3535	glycogen synthase (glgA) {Salmonella typhimurium LT2 SGSC1412}
STM3536	glucose-1-phosphate adenylyltransferase (glgC) {Salmonella typhimurium LT2 SGSC1412}
STM3538	1,4-alpha-glucan branching enzyme (glgB) {Salmonella typhimurium LT2 SGSC1412}
STM3539	aspartate-semialdehyde dehydrogenase (asd) {Salmonella typhimurium LT2 SGSC1412}
STM3551	gamma-glutamyltranspeptidase (ggt) {Salmonella typhimurium LT2 SGSC1412}
STM3553	glycerophosphodiester phosphodiesterase, cytosolic (ugpQ) {Salmonella typhimurium LT2 SGSC1412}
STM3557	ABC superfamily (peri_perm), sn-glycerol 3-phosphate transport protein (ugpB) {Salmonella typhimurium LT2 SGSC1412}
STM3565	putative acetyltransferase (yhhK) {Salmonella typhimurium LT2 SGSC1412}
STM3570	putative ATPase involved in cell division (ftsE) {Salmonella typhimurium LT2 SGSC1412}
STM3571	GTPase domain of cell division membrane protein (ftsY) {Salmonella typhimurium LT2 SGSC1412}
STM3577	methyl-accepting transmembrane citrate/phenol chemoreceptor (tcp) {Salmonella typhimurium LT2 SGSC1412}
STM3580	putative inner membrane lipoprotein {Salmonella typhimurium LT2 SGSC1412}
STM3594	oligopeptidase A (prlC) {Salmonella typhimurium LT2 SGSC1412}
STM3597	glutathione oxidoreductase (gor) {Salmonella typhimurium LT2 SGSC1412}
STM3610	putative inner membrane protein (yhjG) {Salmonella typhimurium LT2 SGSC1412}
STM3612	ketodeoxygluconokinase (kdgK) {Salmonella typhimurium LT2 SGSC1412}
STM3613	putative Zn-dependent peptidase (yhjJ) {Salmonella typhimurium LT2 SGSC1412}
STM3618	putative cellulose synthase (yhjN) {Salmonella typhimurium LT2 SGSC1412}
STM3626	ABC superfamily (atp_bind), dipeptide transport protein (dppF) {Salmonella typhimurium LT2 SGSC1412}
STM3630	ABC superfamily (peri_perm), dipeptide transport protein (dppA) {Salmonella typhimurium LT2 SGSC1412}
STM3635	putative membrane-associated, metal-dependent hydrolase (yhjW) {Salmonella typhimurium LT2 SGSC1412}
STM3645	putative outer membrane lipoprotein (yiaD) {Salmonella typhimurium LT2 SGSC1412}
STM3649	major cold shock protein 7.4, transcriptional activator (cspA) {Salmonella typhimurium LT2 SGSC1412}
STM3655	glycine tRNA synthetase, beta subunit (glyS) {Salmonella typhimurium LT2 SGSC1412}
STM3656	glycine tRNA synthetase, alpha subunit (glyQ) {Salmonella typhimurium LT2 SGSC1412}
STM3680	aldehyde dehydrogenase B (lactaldehyde dehydrogenase) (aldB) {Salmonella typhimurium LT2 SGSC1412}
STM3684	putative glutathione S-transferase (yibF) {Salmonella typhimurium LT2 SGSC1412}
STM3685	PTS family, mannitol-specific enzyme IIABC components (mtlA) {Salmonella typhimurium LT2 SGSC1412}
STM3686	mannitol-1-phosphate dehydrogenase (mtlD) {Salmonella typhimurium LT2 SGSC1412}
STM3697	putative mandelate racemase / muconate lactonizing enzyme {Salmonella typhimurium LT2 SGSC1412}
STM3699	serine acetyltransferase (cysE) {Salmonella typhimurium LT2 SGSC1412}
STM3700	glycerol-3-phosphate dehydrogenase (NAD+) (gpsA) {Salmonella typhimurium LT2 SGSC1412}
STM3702	glutaredoxin 3 (grxC) {Salmonella typhimurium LT2 SGSC1412}
STM3704	phosphoglyceromutase (pmgI) {Salmonella typhimurium LT2 SGSC1412}
STM3708	threonine 3-dehydrogenase (tdh) {Salmonella typhimurium LT2 SGSC1412}
STM3709	2-amino-3-ketobutyrate CoA ligase (glycine acetyltransferase) (kbl) {Salmonella typhimurium LT2 SGSC1412}
STM3710	ADP-L-glycero-D-mannoheptose-6-epimerase (rfaD) {Salmonella typhimurium LT2 SGSC1412}
STM3722	glucosyltransferase I (rfaG) {Salmonella typhimurium LT2 SGSC1412}
STM3727	50S ribosomal subunit protein L33 (rpmG) {Salmonella typhimurium LT2 SGSC1412}
STM3728	50S ribosomal subunit protein L28 (rpmB) {Salmonella typhimurium LT2 SGSC1412}
STM3730	flavoprotein affecting synthesis of DNA and pantothenate (dfp) {Salmonella typhimurium LT2 SGSC1412}
STM3731	deoxyuridinetriphosphatase (dut) {Salmonella typhimurium LT2 SGSC1412}
STM3734	RNase PH (rph) {Salmonella typhimurium LT2 SGSC1412}
STM3735	putative stress-induced protein (yicC) {Salmonella typhimurium LT2 SGSC1412}
STM3742	bifunctional : (p)ppGpp synthetase II also guanosine-3,5-bis (spoT) {Salmonella typhimurium LT2 SGSC1412}
STM3744	DNA helicase, resolution of Holliday junctions, branch (recG) {Salmonella typhimurium LT2 SGSC1412}
STM3761	putative inner membrane protein (slsA) {Salmonella typhimurium LT2 SGSC1412}
STM3774	putative inner membrane protein {Salmonella typhimurium LT2 SGSC1412}
STM3808	small heat shock protein (ibpB) {Salmonella typhimurium LT2 SGSC1412}
STM3809	small heat shock protein (ibpA) {Salmonella typhimurium LT2 SGSC1412}
STM3820	putative cytochrome c peroxidase {Salmonella typhimurium LT2 SGSC1412}
STM3837	DNA polymerase III, beta-subunit (dnaN) {Salmonella typhimurium LT2 SGSC1412}
STM3839	50S ribosomal subunit protein L34 (rpmH) {Salmonella typhimurium LT2 SGSC1412}
STM3842	putative Preprotein translocase subunit YidC (yidC) {Salmonella typhimurium LT2 SGSC1412}
STM3850	putative oxidoreductase (yieF) {Salmonella typhimurium LT2 SGSC1412}
STM3854	ABC superfamily (atp_bind), high-affinity phosphate transporter (pstB) {Salmonella typhimurium LT2 SGSC1412}
STM3857	ABC superfamily (bind_prot), high-affinity phosphate transporter (pstS) {Salmonella typhimurium LT2 SGSC1412}
STM3861	L-glutamine:D-fructose-6-phosphate aminotransferase (glmS) {Salmonella typhimurium LT2 SGSC1412}
STM3862	N-acetyl glucosamine-1-phosphate uridyltransferase and glucosamine-1-phosphate acetyl transferase (glmU) {Salmonella typhimurium LT2 SGSC1412}
STM3865	membrane-bound ATP synthase, F1 sector, beta-subunit (atpD) {Salmonella typhimurium LT2 SGSC1412}
STM3866	membrane-bound ATP synthase, F1 sector, gamma-subunit (atpG) {Salmonella typhimurium LT2 SGSC1412}
STM3867	membrane-bound ATP synthase, F1 sector, alpha-subunit (atpA) {Salmonella typhimurium LT2 SGSC1412}
STM3868	membrane-bound ATP synthase, F1 sector, delta-subunit (atpH) {Salmonella typhimurium LT2 SGSC1412}
STM3873	associate with glucose-inhibited division (gidB) {Salmonella typhimurium LT2 SGSC1412}
STM3877	asparagine synthetase A (asnA) {Salmonella typhimurium LT2 SGSC1412}
STM3882	ABC superfamily (atp_bind), D-ribose high-affinity transport protein (rbsA) {Salmonella typhimurium LT2 SGSC1412}
STM3884	ABC superfamily (peri_perm), D-ribose transport protein (rbsB) {Salmonella typhimurium LT2 SGSC1412}
STM3885	ribokinase (rbsK) {Salmonella typhimurium LT2 SGSC1412}
STM3898	putative LysR type transcriptional regulator with pssR (yifE) {Salmonella typhimurium LT2 SGSC1412}
STM3904	dihydroxyacid dehydratase (ilvD) {Salmonella typhimurium LT2 SGSC1412}
STM3909	ketol-acid reductoisomerase (ilvC) {Salmonella typhimurium LT2 SGSC1412}
STM3915	thioredoxin 1, redox factor (trxA) {Salmonella typhimurium LT2 SGSC1412}
STM3917	transcription termination factor Rho polarity suppressor (rho) {Salmonella typhimurium LT2 SGSC1412}
STM3920	UDP-N-acetyl glucosamine -2-epimerase (wecB) {Salmonella typhimurium LT2 SGSC1412}
STM3935	a late step of protoheme IX synthesis (hemY) {Salmonella typhimurium LT2 SGSC1412}
STM3967	putative dienelactone hydrolase family (dlhH) {Salmonella typhimurium LT2 SGSC1412}
STM3968	uridine phosphorylase (udp) {Salmonella typhimurium LT2 SGSC1412}
STM3970	S-adenosylmethionine : 2-DMK methyltransferase and 2-octaprenyl-6-methoxy-1,4-benzoquinone methylase (ubiE) {Salmonella typhimurium LT2 SGSC1412}
STM3972	putative regulator in ubiquinone biosynthesis (aarF) {Salmonella typhimurium LT2 SGSC1412}
STM3973	component of Sec-independent protein secretion pathway (tatA) {Salmonella typhimurium LT2 SGSC1412}
STM3978	putative oxidoreductase (yigC) {Salmonella typhimurium LT2 SGSC1412}
STM3982	3-ketoacyl-CoA thiolase (thiolase I, acetyl-CoA transferase), in (fadA) {Salmonella typhimurium LT2 SGSC1412}
STM3983	3-hydroxyacyl-coA dehydrogenase (EC 1.1.1.35) of 4-enzyme FadB (fadB) {Salmonella typhimurium LT2 SGSC1412}
STM3995	putative cytoplasmic protein (yihD) {Salmonella typhimurium LT2 SGSC1412}
STM3997	periplasmic protein disulfide isomerase I (dsbA) {Salmonella typhimurium LT2 SGSC1412}
STM3999	DNA polymerase I, 3 --> 5 polymerase (polA) {Salmonella typhimurium LT2 SGSC1412}
STM4001	putative GTPase, involved in coordination of cell (yihA) {Salmonella typhimurium LT2 SGSC1412}
STM4004	O2-independent coproporphyrinogen III oxidase (hemN) {Salmonella typhimurium LT2 SGSC1412}
STM4007	glutamine synthetase (glnA) {Salmonella typhimurium LT2 SGSC1412}
STM4026	paral putative enzyme (yihX) {Salmonella typhimurium LT2 SGSC1412}
STM4028	D-Tyr-tRNA(Tyr) deacylase (yihZ) {Salmonella typhimurium LT2 SGSC1412}
STM4029	putative acetyltransferase (yiiD) {Salmonella typhimurium LT2 SGSC1412}
STM4034	putative formate dehydrogenase formation protein ? Mn_fn (fdhE) {Salmonella typhimurium LT2 SGSC1412}
STM4044	putative iron-containing alcohol dehydrogenase {Salmonella typhimurium LT2 SGSC1412}
STM4055	superoxide dismutase, manganese (sodA) {Salmonella typhimurium LT2 SGSC1412}
STM4059	response reguator in two-component regulatory system with (cpxR) {Salmonella typhimurium LT2 SGSC1412}
STM4062	6-phosphofructokinase I (pfkA) {Salmonella typhimurium LT2 SGSC1412}
STM4064	CDP-diacylglycerol phosphotidylhydrolase (ushB) {Salmonella typhimurium LT2 SGSC1412}
STM4077	putative ABC superfamily (peri_perm), sugar transport protein (yneA) {Salmonella typhimurium LT2 SGSC1412}
STM4078	putative fructose-1,6-bisphosphate aldolase (yneB) {Salmonella typhimurium LT2 SGSC1412}
STM4081	triosephosphate isomerase (tpiA) {Salmonella typhimurium LT2 SGSC1412}
STM4086	glycerol kinase (glpK) {Salmonella typhimurium LT2 SGSC1412}
STM4091	ATPase component of the HslUV protease (hslU) {Salmonella typhimurium LT2 SGSC1412}
STM4099	transcriptional repressor of all met genes but (metJ) {Salmonella typhimurium LT2 SGSC1412}
STM4106	catalase hydroperoxidase HPI(I) (katG) {Salmonella typhimurium LT2 SGSC1412}
STM4119	phosphoenolpyruvate carboxylase (ppc) {Salmonella typhimurium LT2 SGSC1412}
STM4120	acetylornithine deacetylase (argE) {Salmonella typhimurium LT2 SGSC1412}
STM4123	argininosuccinate lyase (argH) {Salmonella typhimurium LT2 SGSC1412}
STM4125	regulatory protein sensor for oxidative stress, regulates (oxyR) {Salmonella typhimurium LT2 SGSC1412}
STM4126	soluble pyridine nucleotide transhydrogenase (udhA) {Salmonella typhimurium LT2 SGSC1412}
STM4130	outer membrane receptor for transport of vitamin (btuB) {Salmonella typhimurium LT2 SGSC1412}
STM4146	protein chain elongation factor EF-Tu (duplicate of (tufB) {Salmonella typhimurium LT2 SGSC1412}
STM4164	5-phosphoryl-5-aminoimidazole = 4-amino-5-hydroxymethyl-2-methylpyrimidine-P (thiC) {Salmonella typhimurium LT2 SGSC1412}
STM4168	endonuclease V (deoxyinosine 3endoduclease) (nfi) {Salmonella typhimurium LT2 SGSC1412}
STM4175	phosphoribosylglycinamide synthetase (GAR synthetase) (purD) {Salmonella typhimurium LT2 SGSC1412}
STM4176	bifunctional: phosphoribosylaminoimidazolecarboxamide formyltransferase IMP cyclohydrolase (purH) {Salmonella typhimurium LT2 SGSC1412}
STM4184	isocitrate lyase (aceA) {Salmonella typhimurium LT2 SGSC1412}
STM4189	putative PNaS family transport protein (yjbB) {Salmonella typhimurium LT2 SGSC1412}
STM4193	putative pseudouridine synthase (yjbC) {Salmonella typhimurium LT2 SGSC1412}
STM4221	glucosephosphate isomerase (pgi) {Salmonella typhimurium LT2 SGSC1412}
STM4229	ABC superfamily (bind_prot) maltose transport protein, substrate (malE) {Salmonella typhimurium LT2 SGSC1412}
STM4235	glycerolphosphate acyltransferase activity (plsB) {Salmonella typhimurium LT2 SGSC1412}
STM4237	SOS response regulator, transcriptional repressor (LexA family) (lexA) {Salmonella typhimurium LT2 SGSC1412}
STM4240	putative cytoplasmic protein (yjbJ) {Salmonella typhimurium LT2 SGSC1412}
STM4245	quinone oxidoreductase, NADPH dependent (qor) {Salmonella typhimurium LT2 SGSC1412}
STM4246	putative replicative DNA helicasechromosome replication; chain elongation (dnaB) {Salmonella typhimurium LT2 SGSC1412}
STM4248	tyrosine aminotransferase, tyrosine repressible (tyrB) {Salmonella typhimurium LT2 SGSC1412}
STM4249	non-specific acid phosphatase/phosphotransferase, class B (aphA) {Salmonella typhimurium LT2 SGSC1412}
STM4256	ssDNA-binding protein controls activity of RecBCD nuclease (ssb) {Salmonella typhimurium LT2 SGSC1412}
STM4258	putative methyl-accepting chemotaxis protein {Salmonella typhimurium LT2 SGSC1412}
STM4275	acetyl-CoA synthetase (acs) {Salmonella typhimurium LT2 SGSC1412}
STM4287	putative regulator in phn operon (phnO) {Salmonella typhimurium LT2 SGSC1412}
STM4292	response regulator in two-component regulatory system with (basR) {Salmonella typhimurium LT2 SGSC1412}
STM4319	non-specific acid phosphatase (phoN) {Salmonella typhimurium LT2 SGSC1412}
STM4326	aspartate ammonia-lyase (aspartase) (aspA) {Salmonella typhimurium LT2 SGSC1412}
STM4330	chaperone Hsp60 with peptide-dependent ATPase activity, affects (mopA) {Salmonella typhimurium LT2 SGSC1412}
STM4343	fumarate reductase, anaerobic, flavoprotein subunit (frdA) {Salmonella typhimurium LT2 SGSC1412}
STM4344	putative pyruvate oxidase (lysyl-tRNA synthetase) (yjeA) {Salmonella typhimurium LT2 SGSC1412}
STM4348	phosphatidylserine decarboxylase (psd) {Salmonella typhimurium LT2 SGSC1412}
STM4350	oligoribonuclease (orn) {Salmonella typhimurium LT2 SGSC1412}
STM4351	putative arginine-binding periplasmic protein {Salmonella typhimurium LT2 SGSC1412}
STM4363	with HflC, part of modulator for protease (hflK) {Salmonella typhimurium LT2 SGSC1412}
STM4366	adenylosuccinate synthetase (purA) {Salmonella typhimurium LT2 SGSC1412}
STM4368	putative exoribonuclease (vacB) {Salmonella typhimurium LT2 SGSC1412}
STM4393	30S ribosomal subunit protein S18 (rpsR) {Salmonella typhimurium LT2 SGSC1412}
STM4403	2:3-cyclic-nucleotide 2-phosphodiesterase (cpdB) {Salmonella typhimurium LT2 SGSC1412}
STM4404	affects pool of 3-phosphoadenosine-5-phosphosulfate in pathway of (cysQ) {Salmonella typhimurium LT2 SGSC1412}
STM4405	putative transcriptional regulator (ytfJ) {Salmonella typhimurium LT2 SGSC1412}
STM4408	peptide methionine sulfoxide reductase (msrA) {Salmonella typhimurium LT2 SGSC1412}
STM4410	putative periplasmic protein (ytfN) {Salmonella typhimurium LT2 SGSC1412}
STM4414	inorganic pyrophosphatase (ppa) {Salmonella typhimurium LT2 SGSC1412}
STM4415	fructose-bisphosphatase (fbp) {Salmonella typhimurium LT2 SGSC1412}
STM4417	putative transcriptional regulator {Salmonella typhimurium LT2 SGSC1412}
STM4426	activated by transcription factor SsrB, similar to (srfJ) {Salmonella typhimurium LT2 SGSC1412}
STM4437	putative cytoplasmic protein (yjgA) {Salmonella typhimurium LT2 SGSC1412}
STM4438	putative peptide maturation protein, maturation of antibiotic (pmbA) {Salmonella typhimurium LT2 SGSC1412}
STM4439	cytochrome b(562) (cybC) {Salmonella typhimurium LT2 SGSC1412}
STM4456	P-type ATPase, Mg2+ ATPase transporter (mgtA) {Salmonella typhimurium LT2 SGSC1412}
STM4460	aspartate carbamoyltransferase, catalytic subunit (pyrB) {Salmonella typhimurium LT2 SGSC1412}
STM4465	putative ornithine carbamoyltransferase {Salmonella typhimurium LT2 SGSC1412}
STM4467	putative arginine deiminase {Salmonella typhimurium LT2 SGSC1412}
STM4486	putative alcohol dehydrogenase (yjgB) {Salmonella typhimurium LT2 SGSC1412}
STM4495	putative type II restriction enzyme, methylase subunit {Salmonella typhimurium LT2 SGSC1412}
STM4496	putative ATPase involved in DNA repair {Salmonella typhimurium LT2 SGSC1412}
STM4519	putative NAD-dependent aldehyde dehydrogenase {Salmonella typhimurium LT2 SGSC1412}
STM4525	DNA methylase M, host modification (hsdM) {Salmonella typhimurium LT2 SGSC1412}
STM4530	putative cobalamin synthesis protein (yjiA) {Salmonella typhimurium LT2 SGSC1412}
STM4533	methyl-accepting chemotaxis protein I, serine sensor receptor (tsr) {Salmonella typhimurium LT2 SGSC1412}
STM4539	putative glucosamine-fructose-6-phosphate aminotransferase {Salmonella typhimurium LT2 SGSC1412}
STM4540	putative glucosamine-fructose-6-phosphate aminotransferase {Salmonella typhimurium LT2 SGSC1412}
STM4541	phosphoglycerol transferase I (mdoB) {Salmonella typhimurium LT2 SGSC1412}
STM4556	16S rRNA m2G 1207 methylse (rsmC) {Salmonella typhimurium LT2 SGSC1412}
STM4561	hyperosmotically inducible periplasmic protein, RpoS-dependent stationary phase (osmY) {Salmonella typhimurium LT2 SGSC1412}
STM4567	2-deoxyribose-5-phosphate aldolase (deoC) {Salmonella typhimurium LT2 SGSC1412}
STM4568	thymidine phosphorylase (deoA) {Salmonella typhimurium LT2 SGSC1412}
STM4569	phosphopentomutase (deoB) {Salmonella typhimurium LT2 SGSC1412}
STM4581	putative ABC superfamily (atp_bind) transport protein (yjjK) {Salmonella typhimurium LT2 SGSC1412}
STM4587	putative periplasmic protein (creA) {Salmonella typhimurium LT2 SGSC1412}

## Sheet: 3. AMM-1_Hfq
Protein	Description	hfq	wt	Fold Change
STM1586	putative periplasmic protein {Salmonella typhimurium LT2 SGSC1412}	15.0712	25.1832	-10.112
STM0369	putative citrate synthase (prpC) {Salmonella typhimurium LT2 SGSC1412}	10.2558	19.3572	-9.1014
STM3140	putative glutathione S-transferase (yghU) {Salmonella typhimurium LT2 SGSC1412}	11.0759	20.0506	-8.97464
STM1563	putative resistance protein, osmotically inducible (osmC) {Salmonella typhimurium LT2 SGSC1412}	11.0337	19.9951	-8.96143
STM1560	putative alpha amylase {Salmonella typhimurium LT2 SGSC1412}	9.54303	18.1949	-8.65191
STM0064	dihydrodipicolinate reductase (dapB) {Salmonella typhimurium LT2 SGSC1412}	9.67935	18.0588	-8.37948
STM4168	endonuclease V (deoxyinosine 3endoduclease) (nfi) {Salmonella typhimurium LT2 SGSC1412}	9.54303	17.91	-8.36694
STM0588	enterobactin synthetase, component F (nonribosomal peptide synthetase) (entF) {Salmonella typhimurium LT2 SGSC1412}	16.524	24.7775	-8.25347
STM1589	putative NADP-dependent oxidoreductase (yncB) {Salmonella typhimurium LT2 SGSC1412}	15.5023	23.6728	-8.17051
STM2777	TonB-dependent siderophore receptor protein (iroN) {Salmonella typhimurium LT2 SGSC1412}	9.73311	17.8599	-8.12681
STM3233	putative glutathione S-transferase (yqjG) {Salmonella typhimurium LT2 SGSC1412}	11.8217	19.6156	-7.79384
STM4240	putative cytoplasmic protein (yjbJ) {Salmonella typhimurium LT2 SGSC1412}	10.6197	18.2689	-7.64921
STM2165	putative ABC superfamily (bind_prot) transport protein (possibly (yehZ) {Salmonella typhimurium LT2 SGSC1412}	17.1789	24.8097	-7.63081
STM3565	putative acetyltransferase (yhhK) {Salmonella typhimurium LT2 SGSC1412}	10.47	17.978	-7.50801
STM1540	putative hydrolase {Salmonella typhimurium LT2 SGSC1412}	16.2395	23.6748	-7.43535
STM0988	CTP:CMP-3-deoxy-D-manno-octulosonate transferase (kdsB) {Salmonella typhimurium LT2 SGSC1412}	14.9524	22.3684	-7.41596
STM2662	pseudouridine synthase (pseudouridines 1911, 1915, 1917 in (rluD) {Salmonella typhimurium LT2 SGSC1412}	10.3319	17.4589	-7.12702
STM3536	glucose-1-phosphate adenylyltransferase (glgC) {Salmonella typhimurium LT2 SGSC1412}	9.54303	16.4693	-6.92628
STM3973	component of Sec-independent protein secretion pathway (tatA) {Salmonella typhimurium LT2 SGSC1412}	11.8826	18.7076	-6.82495
STM3157	putative oxidoreductase (yghA) {Salmonella typhimurium LT2 SGSC1412}	18.7203	25.4372	-6.71693
STM4456	P-type ATPase, Mg2+ ATPase transporter (mgtA) {Salmonella typhimurium LT2 SGSC1412}	17.0021	23.7161	-6.714
STM3196	putative cytoplasmic protein (yqiC) {Salmonella typhimurium LT2 SGSC1412}	14.0052	20.665	-6.65982
STM3920	UDP-N-acetyl glucosamine -2-epimerase (wecB) {Salmonella typhimurium LT2 SGSC1412}	10.5789	17.1866	-6.60767
STM3680	aldehyde dehydrogenase B (lactaldehyde dehydrogenase) (aldB) {Salmonella typhimurium LT2 SGSC1412}	20.7068	26.8095	-6.10272
STM1714	DNA topoisomerase type I, omega protein (topA) {Salmonella typhimurium LT2 SGSC1412}	11.5725	17.5583	-5.98573
STM0318	putative hydrolase of the alpha/beta superfamily (yafA) {Salmonella typhimurium LT2 SGSC1412}	18.4581	24.3804	-5.92228
STM1372	required for stability of iron-sulfur component of (sufD) {Salmonella typhimurium LT2 SGSC1412}	16.8428	22.6585	-5.8157
STM1427	cyclopropane fatty acyl phospholipid synthase (cfa) {Salmonella typhimurium LT2 SGSC1412}	11.9858	17.6136	-5.62788
STM0231	DNA polymerase III, alpha subunit (dnaE) {Salmonella typhimurium LT2 SGSC1412}	18.5393	24.1607	-5.62143
STM4099	transcriptional repressor of all met genes but (metJ) {Salmonella typhimurium LT2 SGSC1412}	12.4766	18.0412	-5.56459
STM4248	tyrosine aminotransferase, tyrosine repressible (tyrB) {Salmonella typhimurium LT2 SGSC1412}	11.7918	17.3477	-5.55589
STM1080	putative SAM-dependent methyltransferase (yccW) {Salmonella typhimurium LT2 SGSC1412}	15.6134	21.0719	-5.45844
STM1118	putative cytoplasmic protein (yccJ) {Salmonella typhimurium LT2 SGSC1412}	16.2785	21.7058	-5.42725
STM1136	putative Histidinol phosphatase and related hydrolases of (ycdX) {Salmonella typhimurium LT2 SGSC1412}	15.4648	20.7506	-5.28582
STM2795	putative LysM domain (ygaU) {Salmonella typhimurium LT2 SGSC1412}	16.9936	22.2479	-5.25424
STM4437	putative cytoplasmic protein (yjgA) {Salmonella typhimurium LT2 SGSC1412}	16.9081	22.1354	-5.22729
PSLT051	putative cytoplasmic protein (samB) {Salmonella typhimurium LT2 SGSC1412}	12.3909	17.5888	-5.19787
STM1713	transcriptional regulator for cysteine regulon (LysR familiy) (cysB) {Salmonella typhimurium LT2 SGSC1412}	9.76868	14.9372	-5.1685
STM4126	soluble pyridine nucleotide transhydrogenase (udhA) {Salmonella typhimurium LT2 SGSC1412}	14.2478	19.3604	-5.11258
STM0982	integration host factor (IHF), beta subunit site-specific (himD) {Salmonella typhimurium LT2 SGSC1412}	19.1843	24.1291	-4.94473
STM1567	alcohol dehydrogenase, propanol preferring (adhP) {Salmonella typhimurium LT2 SGSC1412}	21.1372	26.0739	-4.93669
STM3269	putative intracellular proteinase (yhbO) {Salmonella typhimurium LT2 SGSC1412}	17.4769	22.3765	-4.89952
STM3500	phosphoenolpyruvate carboxykinase (pckA) {Salmonella typhimurium LT2 SGSC1412}	16.7741	21.6077	-4.83353
STM2483	N-succinyl-diaminopimelate deacylase (dapE) {Salmonella typhimurium LT2 SGSC1412}	9.73117	14.5437	-4.81248
STM4519	putative NAD-dependent aldehyde dehydrogenase {Salmonella typhimurium LT2 SGSC1412}	21.8699	26.6654	-4.79552
STM1341	ABC superfamily (binding protein), vitamin B12 transport (btuE) {Salmonella typhimurium LT2 SGSC1412}	18.319	23.0069	-4.6879
STM2369	putative aspartate-semialdehyde dehydrogenase (usg) {Salmonella typhimurium LT2 SGSC1412}	16.3086	20.9797	-4.6711
STM2946	3-phosphoadenosine 5-phosphosulfate (PAPS) reductase (cysH) {Salmonella typhimurium LT2 SGSC1412}	17.5081	22.1122	-4.60414
STM0653	putative cytoplasmic protein (ybeL) {Salmonella typhimurium LT2 SGSC1412}	21.8002	26.3986	-4.59834
STM1469	fumarase C (fumarate hydratase Class II) (fumC) {Salmonella typhimurium LT2 SGSC1412}	19.5836	24.1744	-4.59076
STM2474	transketolase 2, isozyme (tktB) {Salmonella typhimurium LT2 SGSC1412}	21.3687	25.8744	-4.50569
STM2065	Hydrogen sulfide production: membrane anchoring protein (phsA) {Salmonella typhimurium LT2 SGSC1412}	12.0458	16.523	-4.47726
STM3999	DNA polymerase I, 3 --> 5 polymerase (polA) {Salmonella typhimurium LT2 SGSC1412}	17.0335	21.4084	-4.37487
STM4256	ssDNA-binding protein controls activity of RecBCD nuclease (ssb) {Salmonella typhimurium LT2 SGSC1412}	22.5732	26.8776	-4.30441
STM4561	hyperosmotically inducible periplasmic protein, RpoS-dependent stationary phase (osmY) {Salmonella typhimurium LT2 SGSC1412}	22.7604	26.9269	-4.16647
STM2078	bifunctional: phosphoribosyl-AMP cyclohydrolase phosphoribosyl-ATP pyrophosphatase (hisI) {Salmonella typhimurium LT2 SGSC1412}	16.0793	20.1841	-4.1048
STM1160	putative sarcosine oxidase (solA) {Salmonella typhimurium LT2 SGSC1412}	16.6685	20.768	-4.09953
STM0773	galactose-1-epimerase (mutarotase) (galM) {Salmonella typhimurium LT2 SGSC1412}	15.4716	19.562	-4.09042
STM4287	putative regulator in phn operon (phnO) {Salmonella typhimurium LT2 SGSC1412}	14.7224	18.5944	-3.87206
STM2640	sigma E (sigma 24 ) factor of (rpoE) {Salmonella typhimurium LT2 SGSC1412}	17.3382	21.1977	-3.85945
STM2533	putative sulfurtransferase (sseA) {Salmonella typhimurium LT2 SGSC1412}	17.746	21.5937	-3.84766
STM0980	cytidine monophosphate (CMP) kinase (cmk) {Salmonella typhimurium LT2 SGSC1412}	15.6844	19.5179	-3.83359
STM1285	putative Ser protein kinase (yeaG) {Salmonella typhimurium LT2 SGSC1412}	20.1073	23.864	-3.7567
STM1558	putative glycosyl hydrolase {Salmonella typhimurium LT2 SGSC1412}	18.878	22.5864	-3.70833
STM2141	3-oxoacyl-[acyl-carrier-protein] synthase I (fbaB) {Salmonella typhimurium LT2 SGSC1412}	21.987	25.6819	-3.69491
STM2652	phosphatidylserine synthase (CDP-diacylglycerol-serine O-phosphatidyltransferase) (pssA) {Salmonella typhimurium LT2 SGSC1412}	17.453	21.1283	-3.67534
STM1124	bifunctional in plasma membrane proline dehydrogenase and (putA) {Salmonella typhimurium LT2 SGSC1412}	18.7774	22.4132	-3.63576
STM2792	4-aminobutyrate aminotransferase (gabT) {Salmonella typhimurium LT2 SGSC1412}	19.8649	23.4797	-3.61478
STM2581	RNase III, ds RNA (rnc) {Salmonella typhimurium LT2 SGSC1412}	12.7975	16.3454	-3.54791
STM3041	peptide chain release factor RF-2 (prfB) {Salmonella typhimurium LT2 SGSC1412}	16.7092	20.2466	-3.53739
STM2473	transaldolase A (talA) {Salmonella typhimurium LT2 SGSC1412}	20.9332	24.4362	-3.50303
STM3610	putative inner membrane protein (yhjG) {Salmonella typhimurium LT2 SGSC1412}	16.6202	20.1032	-3.48299
STM3534	glycogen phosphorylase (glgP) {Salmonella typhimurium LT2 SGSC1412}	17.2093	20.6428	-3.43351
STM3485	membrane protein (damX) {Salmonella typhimurium LT2 SGSC1412}	18.8704	22.2509	-3.38049
STM1119	trp-repressor binding protein (wraB) {Salmonella typhimurium LT2 SGSC1412}	21.6518	24.728	-3.07624
STM3735	putative stress-induced protein (yicC) {Salmonella typhimurium LT2 SGSC1412}	18.3248	21.3569	-3.03213
STM2520	putative serine/threonine protein kinase (yfgL) {Salmonella typhimurium LT2 SGSC1412}	20.1853	23.2089	-3.02362
STM3165	2,5-diketo-D-gluconate reductase A (yqhE) {Salmonella typhimurium LT2 SGSC1412}	20.6712	23.6844	-3.01319
STM4568	thymidine phosphorylase (deoA) {Salmonella typhimurium LT2 SGSC1412}	20.81	23.8211	-3.01106
STM1373	selenocysteine lyase (sufS) {Salmonella typhimurium LT2 SGSC1412}	18.0377	21.0472	-3.00944
STM1830	Sugar Specific PTS family, mannose-specific enzyme IIAB (manX) {Salmonella typhimurium LT2 SGSC1412}	20.2172	23.2116	-2.99443
STM1318	catalase hydroperoxidase HPII(III), RpoS dependent (katE) {Salmonella typhimurium LT2 SGSC1412}	17.9134	20.854	-2.94054
STM3684	putative glutathione S-transferase (yibF) {Salmonella typhimurium LT2 SGSC1412}	19.4349	22.3393	-2.90441
STM4415	fructose-bisphosphatase (fbp) {Salmonella typhimurium LT2 SGSC1412}	20.5651	23.4419	-2.8768
STM1436	N-ethylmaleimide reductase (nemA) {Salmonella typhimurium LT2 SGSC1412}	17.5914	20.4562	-2.8648
STM4120	acetylornithine deacetylase (argE) {Salmonella typhimurium LT2 SGSC1412}	20.3278	23.039	-2.71119
STM0433	4-methyl-5(beta-hydroxyethyl)-thiazole synthesis (thiJ) {Salmonella typhimurium LT2 SGSC1412}	18.3406	20.9488	-2.60819
STM3486	dehydroquinate synthase (aroB) {Salmonella typhimurium LT2 SGSC1412}	19.3299	21.9128	-2.58291
STM3538	1,4-alpha-glucan branching enzyme (glgB) {Salmonella typhimurium LT2 SGSC1412}	17.6182	20.0718	-2.4536
STM1296	putative oxidoreductase (ydjA) {Salmonella typhimurium LT2 SGSC1412}	20.1797	22.5989	-2.41921
STM0478	putative small-conductance mechanosensitive channel (aefA) {Salmonella typhimurium LT2 SGSC1412}	16.7568	19.0887	-2.33188
STM0465	glycoprotein/polysaccharide metabolism (ybaY) {Salmonella typhimurium LT2 SGSC1412}	21.9628	24.2884	-2.3256
STM4275	acetyl-CoA synthetase (acs) {Salmonella typhimurium LT2 SGSC1412}	20.4421	22.7121	-2.27007
STM1165	glutaredoxin 2 (grxB) {Salmonella typhimurium LT2 SGSC1412}	21.7903	24.0043	-2.21405
STM0218	uridylate kinase (pyrH) {Salmonella typhimurium LT2 SGSC1412}	20.5526	22.7605	-2.20788
STM0684	glucosamine-6-phosphate deaminase (nagB) {Salmonella typhimurium LT2 SGSC1412}	21.4357	23.5895	-2.15385
STM0169	glucose dehydrogenase (gcd) {Salmonella typhimurium LT2 SGSC1412}	21.5221	23.6749	-2.15282
STM2403	glucokinase (glk) {Salmonella typhimurium LT2 SGSC1412}	20.1701	22.2799	-2.10984
STM4438	putative peptide maturation protein, maturation of antibiotic (pmbA) {Salmonella typhimurium LT2 SGSC1412}	21.745	23.8132	-2.06824
STM0614	putative Universal stress protein UspA and related (ybdQ) {Salmonella typhimurium LT2 SGSC1412}	20.811	22.8717	-2.06077
STM1954	putative periplasmic binding transport protein (fliY) {Salmonella typhimurium LT2 SGSC1412}	19.5281	21.5816	-2.05347
STM4569	phosphopentomutase (deoB) {Salmonella typhimurium LT2 SGSC1412}	20.8124	22.8639	-2.05155
STM1326	6-phosphofructokinase II (pfkB) {Salmonella typhimurium LT2 SGSC1412}	19.796	21.8164	-2.02042
STM0849	putative ABC transporter periplasmic binding protein (yliB) {Salmonella typhimurium LT2 SGSC1412}	16.7731	18.7695	-1.99638
STM2947	sulfite reductase, alpha subunit, NADPH dependent (cysI) {Salmonella typhimurium LT2 SGSC1412}	19.2488	21.234	-1.98517
STM0435	putative cytoplasmic protein (yajQ) {Salmonella typhimurium LT2 SGSC1412}	21.5687	23.5311	-1.96248
STM0970	pyruvate formate lyase activating enzyme 1 (pflA) {Salmonella typhimurium LT2 SGSC1412}	16.2321	18.1748	-1.94273
STM0793	7,8-diaminopelargonic acid synthetase (bioA) {Salmonella typhimurium LT2 SGSC1412}	19.9191	21.8474	-1.92836
STM0831	stress response DNA-binding protein starvation induced resistance (dps) {Salmonella typhimurium LT2 SGSC1412}	23.1209	24.9672	-1.84626
STM2495	putative arsenate reductase (yfgD) {Salmonella typhimurium LT2 SGSC1412}	18.935	20.7536	-1.81862
STM1796	trehalase, periplasmic (treA) {Salmonella typhimurium LT2 SGSC1412}	22.2888	24.1031	-1.81428
STM3708	threonine 3-dehydrogenase (tdh) {Salmonella typhimurium LT2 SGSC1412}	21.0149	22.7809	-1.766
STM0215	methionine aminopeptidase (map) {Salmonella typhimurium LT2 SGSC1412}	20.0274	21.7881	-1.76069
STM0862	putative glutathione S-transferase (yliJ) {Salmonella typhimurium LT2 SGSC1412}	19.0648	20.7588	-1.694
STM3526	sn-glycerol-3-phosphate dehydrogenase (aerobic) (glpD) {Salmonella typhimurium LT2 SGSC1412}	22.8244	24.5156	-1.69123
STM4221	glucosephosphate isomerase (pgi) {Salmonella typhimurium LT2 SGSC1412}	25.7049	27.3831	-1.67813
STM4404	affects pool of 3-phosphoadenosine-5-phosphosulfate in pathway of (cysQ) {Salmonella typhimurium LT2 SGSC1412}	18.3286	20.003	-1.67446
STM1091	Salmonella outer protein: homologous to ipgD of (sopB) {Salmonella typhimurium LT2 SGSC1412}	20.6222	22.2417	-1.61952
STM1451	glutathionine S-transferase (gst) {Salmonella typhimurium LT2 SGSC1412}	20.4937	22.0984	-1.60472
STM0211	putative cytoplasmic protein (yaeH) {Salmonella typhimurium LT2 SGSC1412}	20.3777	21.976	-1.5983
STM3065	putative periplasmic immunogenic protein (yggE) {Salmonella typhimurium LT2 SGSC1412}	20.1043	21.6967	-1.59238
STM3709	2-amino-3-ketobutyrate CoA ligase (glycine acetyltransferase) (kbl) {Salmonella typhimurium LT2 SGSC1412}	20.6971	22.2734	-1.57629
STM3700	glycerol-3-phosphate dehydrogenase (NAD+) (gpsA) {Salmonella typhimurium LT2 SGSC1412}	22.3672	23.9236	-1.55638
STM1702	RNase II, mRNA degradation (rnb) {Salmonella typhimurium LT2 SGSC1412}	19.1673	20.7074	-1.54006
STM3710	ADP-L-glycero-D-mannoheptose-6-epimerase (rfaD) {Salmonella typhimurium LT2 SGSC1412}	20.7238	22.2381	-1.51425
STM3344	30S ribosomal subunit protein S9 (rpsI) {Salmonella typhimurium LT2 SGSC1412}	21.6259	23.0637	-1.43774
STM4062	6-phosphofructokinase I (pfkA) {Salmonella typhimurium LT2 SGSC1412}	23.9852	25.4216	-1.43638
STM1784	putative GTP-binding protein (ychF) {Salmonella typhimurium LT2 SGSC1412}	18.7742	20.2039	-1.42971
STM0772	phosphoglyceromutase 1 (gpmA) {Salmonella typhimurium LT2 SGSC1412}	24.8467	26.1865	-1.3398
STM3180	putative cytoplasmic protein (ygiN) {Salmonella typhimurium LT2 SGSC1412}	20.644	21.9671	-1.32312
STM0698	phosphoglucomutase (pgm) {Salmonella typhimurium LT2 SGSC1412}	21.4521	22.7278	-1.27575
STM1672	putative cytoplasmic protein {Salmonella typhimurium LT2 SGSC1412}	16.5635	17.8375	-1.27394
STM3935	a late step of protoheme IX synthesis (hemY) {Salmonella typhimurium LT2 SGSC1412}	22.9065	24.1741	-1.26753
STM1815	cell division inhibitor, a membrane ATPase, activates (minD) {Salmonella typhimurium LT2 SGSC1412}	21.3728	22.6266	-1.25378
STM1749	iron-dependent alcohol dehydrogenase of the multifunctional alcohol (adhE) {Salmonella typhimurium LT2 SGSC1412}	24.4904	25.7244	-1.234
STM0803	molybdopterin biosynthesis, protein B (moaB) {Salmonella typhimurium LT2 SGSC1412}	21.0835	22.3106	-1.2271
STM1935	cytoplasmic ferritin (ftn) {Salmonella typhimurium LT2 SGSC1412}	19.618	20.8317	-1.21368
STM1310	NAD synthetase, prefers NH3 over glutamine (nadE) {Salmonella typhimurium LT2 SGSC1412}	20.6661	21.8797	-1.21367
STM2498	uracil phosphoribosyltransferase (upp) {Salmonella typhimurium LT2 SGSC1412}	22.9256	24.1346	-1.20902
STM3702	glutaredoxin 3 (grxC) {Salmonella typhimurium LT2 SGSC1412}	22.0814	23.2844	-1.20305
STM2120	suppressor of ompF assembly mutants (asmA) {Salmonella typhimurium LT2 SGSC1412}	17.2799	18.4744	-1.19454
STM1349	phosphoenolpyruvate synthase (pps) {Salmonella typhimurium LT2 SGSC1412}	22.5808	23.7074	-1.1266
STM3857	ABC superfamily (bind_prot), high-affinity phosphate transporter (pstS) {Salmonella typhimurium LT2 SGSC1412}	22.9336	24.0123	-1.07866
STM1210	putative esterase (ycfP) {Salmonella typhimurium LT2 SGSC1412}	21.7183	22.7905	-1.07219
STM0202	glutamate-1-semialdehyde aminotransferase (aminomutase) (hemL) {Salmonella typhimurium LT2 SGSC1412}	22.1939	23.2402	-1.04636
STM1597	putative aldehyde dehydrogenase (ydcW) {Salmonella typhimurium LT2 SGSC1412}	20.4999	21.4663	-0.966438
STM2583	GTP-binding elongation factor (lepA) {Salmonella typhimurium LT2 SGSC1412}	23.1499	24.0978	-0.947899
STM1195	3-oxoacyl-[acyl-carrier-protein] reductase (fabG) {Salmonella typhimurium LT2 SGSC1412}	22.8165	23.7332	-0.916676
STM1078	putative cytoplasmic protein {Salmonella typhimurium LT2 SGSC1412}	22.3073	23.2205	-0.913239
STM3069	phosphoglycerate kinase (pgk) {Salmonella typhimurium LT2 SGSC1412}	25.0406	25.9261	-0.885468
STM4414	inorganic pyrophosphatase (ppa) {Salmonella typhimurium LT2 SGSC1412}	23.2861	24.1286	-0.842464
STM0217	protein chain elongation factor EF-Ts (tsf) {Salmonella typhimurium LT2 SGSC1412}	25.2606	25.9989	-0.738246
STM1891	ABC superfamily (bind_prot) high affinity Zn transport (znuA) {Salmonella typhimurium LT2 SGSC1412}	18.0852	18.7996	-0.714379
STM0973	pyruvate formate lyase I, induced anaerobically (pflB) {Salmonella typhimurium LT2 SGSC1412}	24.8227	25.5143	-0.691616
STM2952	enolase (eno) {Salmonella typhimurium LT2 SGSC1412}	25.6675	26.3311	-0.663619
STM2378	3-oxoacyl-[acyl-carrier-protein] synthase I (fabB) {Salmonella typhimurium LT2 SGSC1412}	23.4505	24.0735	-0.622941
STM0792	putative Phospholipid-binding protein (ybhB) {Salmonella typhimurium LT2 SGSC1412}	21.5578	22.1756	-0.617782
STM1197	3-oxoacyl-[acyl-carrier-protein] synthase II (fabF) {Salmonella typhimurium LT2 SGSC1412}	22.3881	22.9796	-0.591545
STM0536	peptidyl-prolyl cis-trans isomerase B (rotamase B) (ppiB) {Salmonella typhimurium LT2 SGSC1412}	23.701	24.2729	-0.571888
STM4055	superoxide dismutase, manganese (sodA) {Salmonella typhimurium LT2 SGSC1412}	22.787	23.3468	-0.559818
STM2544	believed to be involved in assembly of (yfhP) {Salmonella typhimurium LT2 SGSC1412}	21.4143	21.9177	-0.503366
STM4567	2-deoxyribose-5-phosphate aldolase (deoC) {Salmonella typhimurium LT2 SGSC1412}	23.0135	23.3681	-0.354646
STM2146	bifunctional enzyme: hydroxy-phosphomethylpyrimidine kinase (HMP-P kinase) hydroxy-methylpyrimidine (thiD) {Salmonella typhimurium LT2 SGSC1412}	22.9586	23.2661	-0.3075
STM3686	mannitol-1-phosphate dehydrogenase (mtlD) {Salmonella typhimurium LT2 SGSC1412}	24.2796	23.6266	0.653036
STM3048	putative aminomethyltransferase (ygfZ) {Salmonella typhimurium LT2 SGSC1412}	24.0831	23.3561	0.727057
STM0977	3-phosphoserine aminotransferase / phosphohydroxythreonine transaminase (serC) {Salmonella typhimurium LT2 SGSC1412}	24.4097	23.6111	0.798542
STM1772	3-deoxy-D-manno-octulosonic acid 8-P synthetase (kdsA) {Salmonella typhimurium LT2 SGSC1412}	24.7351	23.9125	0.822544
STM0152	pyruvate dehydrogenase, decarboxylase component (aceE) {Salmonella typhimurium LT2 SGSC1412}	25.6296	24.7943	0.835334
STM2472	paral putative transferase (maeB) {Salmonella typhimurium LT2 SGSC1412}	23.9511	23.1019	0.849209
STM3885	ribokinase (rbsK) {Salmonella typhimurium LT2 SGSC1412}	21.1558	20.2708	0.885055
STM1633	putative periplasmic binding protein {Salmonella typhimurium LT2 SGSC1412}	25.5246	24.5172	1.00742
STM0617	RNase I, cleaves phosphodiester bond between any (rna) {Salmonella typhimurium LT2 SGSC1412}	22.6858	21.6631	1.02271
STM0417	riboflavin synthase, beta chain (ribH) {Salmonella typhimurium LT2 SGSC1412}	26.9679	25.9088	1.05903
STM4029	putative acetyltransferase (yiiD) {Salmonella typhimurium LT2 SGSC1412}	22.5259	21.4446	1.08126
STM4028	D-Tyr-tRNA(Tyr) deacylase (yihZ) {Salmonella typhimurium LT2 SGSC1412}	22.9289	21.7985	1.13041
STM4175	phosphoribosylglycinamide synthetase (GAR synthetase) (purD) {Salmonella typhimurium LT2 SGSC1412}	22.0718	20.9313	1.14053
STM2338	phosphotransacetylase (pta) {Salmonella typhimurium LT2 SGSC1412}	24.2697	23.1124	1.15728
STM0487	chaperone Hsp90, heat shock protein C 62.5 (htpG) {Salmonella typhimurium LT2 SGSC1412}	24.8022	23.641	1.16119
STM1700	enoyl-[acyl-carrier-protein] reductase (NADH) (fabI) {Salmonella typhimurium LT2 SGSC1412}	25.6187	24.4549	1.16373
STM4059	response reguator in two-component regulatory system with (cpxR) {Salmonella typhimurium LT2 SGSC1412}	20.4913	19.3234	1.1679
STM2323	NADH dehydrogenase I chain G (nuoG) {Salmonella typhimurium LT2 SGSC1412}	22.3281	21.1272	1.20089
STM0959	regulator for lrp regulon and high-affinity branched-chain (lrp) {Salmonella typhimurium LT2 SGSC1412}	23.2342	22.0082	1.22607
STM2487	phosphoribosylaminoimidazole-succinocarboxamide synthetase (SAICAR synthetase) (purC) {Salmonella typhimurium LT2 SGSC1412}	24.7042	23.4726	1.23155
STM3970	S-adenosylmethionine : 2-DMK methyltransferase and 2-octaprenyl-6-methoxy-1,4-benzoquinone methylase (ubiE) {Salmonella typhimurium LT2 SGSC1412}	19.9123	18.6434	1.26889
STM0066	carbamoyl-phosphate synthetase, glutamine-hydrolysing small subunit (carA) {Salmonella typhimurium LT2 SGSC1412}	25.0977	23.8006	1.29704
STM0067	carbamoyl-phosphate synthase, large subunit (carB) {Salmonella typhimurium LT2 SGSC1412}	24.8312	23.4251	1.40606
STM2337	acetate kinase A (propionate kinase 2) (ackA) {Salmonella typhimurium LT2 SGSC1412}	25.0816	23.6595	1.42218
STM3909	ketol-acid reductoisomerase (ilvC) {Salmonella typhimurium LT2 SGSC1412}	23.5426	22.1128	1.42976
STM3062	D-3-phosphoglycerate dehydrogenase (serA) {Salmonella typhimurium LT2 SGSC1412}	25.3682	23.8616	1.50662
STM3322	sugar specific PTS family, enzyme IIA, also (ptsN) {Salmonella typhimurium LT2 SGSC1412}	22.0206	20.5111	1.5095
STM4007	glutamine synthetase (glnA) {Salmonella typhimurium LT2 SGSC1412}	24.9998	23.4892	1.51066
STM3464	putative phosphoribulokinase (prkB) {Salmonella typhimurium LT2 SGSC1412}	22.1148	20.5318	1.58304
STM1444	transcriptional regulator for hemolysin (MarR family) (slyA) {Salmonella typhimurium LT2 SGSC1412}	25.5638	23.9755	1.58829
STM0092	peptidyl-prolyl cis-trans isomerase, survival protein (surA) {Salmonella typhimurium LT2 SGSC1412}	23.8096	22.1492	1.66039
STM2324	NADH dehydrogenase I chain F (nuoF) {Salmonella typhimurium LT2 SGSC1412}	25.6207	23.9592	1.66144
STM4426	activated by transcription factor SsrB, similar to (srfJ) {Salmonella typhimurium LT2 SGSC1412}	21.0408	19.2479	1.79291
STM0665	ABC superfamily (bind_prot), glutamate/aspartate transporter (gltI) {Salmonella typhimurium LT2 SGSC1412}	21.6186	19.718	1.90059
STM1888	pyruvate kinase II, glucose stimulated (pykA) {Salmonella typhimurium LT2 SGSC1412}	23.351	21.4076	1.94345
STM0669	putative phosphate starvation-inducible protein, ATP-binding (phoL) {Salmonella typhimurium LT2 SGSC1412}	20.855	18.8953	1.9597
STM4119	phosphoenolpyruvate carboxylase (ppc) {Salmonella typhimurium LT2 SGSC1412}	23.5717	21.6018	1.9699
STM3342	stringent starvation protein A, regulator of transcription (sspA) {Salmonella typhimurium LT2 SGSC1412}	23.4035	21.3177	2.0858
STM4086	glycerol kinase (glpK) {Salmonella typhimurium LT2 SGSC1412}	25.8514	23.71	2.14141
STM4439	cytochrome b(562) (cybC) {Salmonella typhimurium LT2 SGSC1412}	24.3958	22.2352	2.16056
STM4351	putative arginine-binding periplasmic protein {Salmonella typhimurium LT2 SGSC1412}	19.8611	17.6867	2.17442
STM1642	acyl carrier protein phosphodiesterase (acpD) {Salmonella typhimurium LT2 SGSC1412}	24.2342	21.9589	2.27524
STM4530	putative cobalamin synthesis protein (yjiA) {Salmonella typhimurium LT2 SGSC1412}	21.6905	19.3996	2.29089
STM1756	formyltetrahydrofolate hydrolase (purU) {Salmonella typhimurium LT2 SGSC1412}	22.0539	19.7483	2.30564
STM0830	ABC superfamily (bind_prot), glutamine high-affinity transporter (glnH) {Salmonella typhimurium LT2 SGSC1412}	23.509	21.142	2.36693
STM1746	ABC superfamily (periplasm), oligopeptide transport protein with (oppA) {Salmonella typhimurium LT2 SGSC1412}	23.7159	21.2718	2.44417
STM3877	asparagine synthetase A (asnA) {Salmonella typhimurium LT2 SGSC1412}	23.1619	20.6304	2.53152
STM0158	aconitate hydratase 2 (acnB) {Salmonella typhimurium LT2 SGSC1412}	23.2409	20.7048	2.53613
STM2166	beta-D-glucoside glucohydrolase, periplasmic (bglX) {Salmonella typhimurium LT2 SGSC1412}	19.402	16.8611	2.5409
STM1433	putative glutaredoxin protein (ydhD) {Salmonella typhimurium LT2 SGSC1412}	24.269	21.7162	2.55287
STM3443	bacterioferrin, an iron storage homoprotein (bfr) {Salmonella typhimurium LT2 SGSC1412}	24.6235	22.0401	2.58342
STM1682	thiol peroxidase (tpx) {Salmonella typhimurium LT2 SGSC1412}	28.1032	25.5097	2.5935
STM2543	putative aminotransferase class-V (nifS) {Salmonella typhimurium LT2 SGSC1412}	24.6621	21.9871	2.67498
STM3884	ABC superfamily (peri_perm), D-ribose transport protein (rbsB) {Salmonella typhimurium LT2 SGSC1412}	23.0327	20.329	2.70365
STM0091	NAD-dependent dehydrogenase/carboxylase pyridoxine phosphate biosynthetic protein PdxJ-PdxA (pdxA) {Salmonella typhimurium LT2 SGSC1412}	21.2437	18.3971	2.84663
STM3077	putative Zn-dependent proteases with possible chaperone function (yggG) {Salmonella typhimurium LT2 SGSC1412}	22.7744	19.7596	3.01479
STM1795	putative Homolog of glutamic dehyrogenase {Salmonella typhimurium LT2 SGSC1412}	21.5567	18.539	3.01773
STM1764	nitrate reductase 1, alpha subunit (narG) {Salmonella typhimurium LT2 SGSC1412}	25.4879	22.4691	3.01876
STM2009	AMP nucleosidase (amn) {Salmonella typhimurium LT2 SGSC1412}	18.524	15.4986	3.02545
STM0633	lipoate synthase, an iron-sulfur enzyme (lipA) {Salmonella typhimurium LT2 SGSC1412}	24.5911	21.5402	3.05088
STM1819	putative outer membrane protein (slp) {Salmonella typhimurium LT2 SGSC1412}	20.7734	17.6804	3.09307
STM3337	putative ManNAc-6P epimerase (nanE) {Salmonella typhimurium LT2 SGSC1412}	21.4904	18.352	3.13841
STM3533	putative bacterial transcriptional regulator {Salmonella typhimurium LT2 SGSC1412}	20.9689	17.7944	3.17451
STM0422	1-deoxyxylulose-5-phosphate synthase flavoprotein (dxs) {Salmonella typhimurium LT2 SGSC1412}	20.448	17.1578	3.2902
STM2326	NADH dehydrogenase I chain C,D (nuoC) {Salmonella typhimurium LT2 SGSC1412}	23.6075	20.2081	3.39937
STM4460	aspartate carbamoyltransferase, catalytic subunit (pyrB) {Salmonella typhimurium LT2 SGSC1412}	22.5812	19.1467	3.43447
STM2536	putative aminopeptidase (pepB) {Salmonella typhimurium LT2 SGSC1412}	23.5528	19.8774	3.67544
STM1418	Secretion system apparatus (ssaQ) {Salmonella typhimurium LT2 SGSC1412}	22.363	18.6467	3.71638
STM1150	periplasmic glucans biosynthesis protein (mdoG) {Salmonella typhimurium LT2 SGSC1412}	23.7535	19.835	3.9185
STM3685	PTS family, mannitol-specific enzyme IIABC components (mtlA) {Salmonella typhimurium LT2 SGSC1412}	24.7276	20.7628	3.96474
STM0209	periplasmic serine protease Do, heat shock protein (htrA) {Salmonella typhimurium LT2 SGSC1412}	26.7987	22.8194	3.97928
STM0756	quinolinate synthetase, A protein (nadA) {Salmonella typhimurium LT2 SGSC1412}	20.3944	16.2797	4.11472
STM3107	putative periplasmic protein (yggN) {Salmonella typhimurium LT2 SGSC1412}	21.0609	16.8929	4.16801
STM2405	putative thiamine pyrophosphate enzymes {Salmonella typhimurium LT2 SGSC1412}	16.2644	12.0515	4.21282
STM0424	exonuclease VII, small subunit (xseB) {Salmonella typhimurium LT2 SGSC1412}	22.2815	18.0175	4.26399
STM1651	putative pyruvate-flavodoxin oxidoreductase (nifJ) {Salmonella typhimurium LT2 SGSC1412}	25.0226	20.7238	4.29882
STM2330	NADH dehydrogenase transcriptional repressor (LysR family) (lrhA) {Salmonella typhimurium LT2 SGSC1412}	22.4915	18.1213	4.37025
STM4525	DNA methylase M, host modification (hsdM) {Salmonella typhimurium LT2 SGSC1412}	22.2411	17.8173	4.42388
STM2226	nucleotide associated protein, present in spermidine nucleoids (yejK) {Salmonella typhimurium LT2 SGSC1412}	23.176	18.3323	4.8436
STM3553	glycerophosphodiester phosphodiesterase, cytosolic (ugpQ) {Salmonella typhimurium LT2 SGSC1412}	15.8206	10.8285	4.99211
STM4556	16S rRNA m2G 1207 methylse (rsmC) {Salmonella typhimurium LT2 SGSC1412}	19.1711	14.1402	5.03099
STM3630	ABC superfamily (peri_perm), dipeptide transport protein (dppA) {Salmonella typhimurium LT2 SGSC1412}	25.7714	20.6283	5.14308
STM1468	fumarase A (fumarate hydratase class I), aerobic (fumA) {Salmonella typhimurium LT2 SGSC1412}	21.7661	16.5676	5.19852
STM0405	tRNA-guanine transglycosylase (tgt) {Salmonella typhimurium LT2 SGSC1412}	21.0922	15.8056	5.2866
STM2541	putative regulator (yfhF) {Salmonella typhimurium LT2 SGSC1412}	20.3962	15.0873	5.30895
STM0013	heat shock protein, DnaJ and GrpE stimulates (dnaJ) {Salmonella typhimurium LT2 SGSC1412}	22.3386	16.9065	5.43213
STM1698	putative inner membrane protein {Salmonella typhimurium LT2 SGSC1412}	21.7281	16.2817	5.44635
STM1566	NAD-linked malate dehydrogenase (sfcA) {Salmonella typhimurium LT2 SGSC1412}	25.5731	20.0534	5.51969
STM3626	ABC superfamily (atp_bind), dipeptide transport protein (dppF) {Salmonella typhimurium LT2 SGSC1412}	15.1794	9.54303	5.63636
STM3339	N-acetylneuraminate lyase (aldolase) (nanA) {Salmonella typhimurium LT2 SGSC1412}	25.4424	19.6993	5.74309
STM2241	Leucine-rich repeat protein, induced by the SPI-2 (sspH2) {Salmonella typhimurium LT2 SGSC1412}	15.7094	9.84539	5.86406
STM0112	3-isopropylmalate dehydrogenase (leuB) {Salmonella typhimurium LT2 SGSC1412}	19.3002	13.4301	5.87018
STM1227	putative peptidase T(aminotripeptidase) (pepT) {Salmonella typhimurium LT2 SGSC1412}	23.8049	17.725	6.07995
STM1919	methyl accepting chemotaxis protein II, aspartate sensor-receptor (cheM) {Salmonella typhimurium LT2 SGSC1412}	22.0164	15.7223	6.29405
STM0602	putative glycerol dehydrogenase (ybdH) {Salmonella typhimurium LT2 SGSC1412}	25.681	19.3625	6.31846
STM2638	anti sigma E (sigma 24) factor, negative (rseB) {Salmonella typhimurium LT2 SGSC1412}	20.8312	14.2865	6.54469
STM3477	siroheme synthase, catalyses four separate reactions that (cysG) {Salmonella typhimurium LT2 SGSC1412}	19.9045	12.4966	7.40788
STM2646	putative formate acetyltransferase (yfiD) {Salmonella typhimurium LT2 SGSC1412}	22.2982	14.7451	7.55315
STM2781	virulence gene homologous sequence to virK in (virK) {Salmonella typhimurium LT2 SGSC1412}	19.682	11.4751	8.20687
STM3613	putative Zn-dependent peptidase (yhjJ) {Salmonella typhimurium LT2 SGSC1412}	20.3912	11.9736	8.41759
STM3645	putative outer membrane lipoprotein (yiaD) {Salmonella typhimurium LT2 SGSC1412}	22.5258	14.0962	8.42953
STM1431	superoxide dismutase, iron (sodB) {Salmonella typhimurium LT2 SGSC1412}	25.0024	16.1959	8.80644
STM4004	O2-independent coproporphyrinogen III oxidase (hemN) {Salmonella typhimurium LT2 SGSC1412}	19.9961	10.8291	9.167
STM4249	non-specific acid phosphatase/phosphotransferase, class B (aphA) {Salmonella typhimurium LT2 SGSC1412}	19.4099	9.97938	9.43056

## Sheet: 4. AMM-2_Hfq
Protein	Description	hfq	wt	Fold Change
STM1177	flagellar biosynthesis, hook protein (flgE) {Salmonella typhimurium LT2 SGSC1412}	11.5932	20.573	-8.9798
STM0615	putative dehydrogenase (ybdR) {Salmonella typhimurium LT2 SGSC1412}	11.0512	19.9727	-8.92145
STM3577	methyl-accepting transmembrane citrate/phenol chemoreceptor (tcp) {Salmonella typhimurium LT2 SGSC1412}	13.5988	21.4763	-7.87752
STM1915	chemotactic response CheY protein phophatase (cheZ) {Salmonella typhimurium LT2 SGSC1412}	9.78545	17.5005	-7.71501
STM1306	succinylarginine dihydrolase (astB) {Salmonella typhimurium LT2 SGSC1412}	14.3714	21.9723	-7.60093
STM3742	bifunctional : (p)ppGpp synthetase II also guanosine-3,5-bis (spoT) {Salmonella typhimurium LT2 SGSC1412}	10.5774	18.0127	-7.43521
STM2405	putative thiamine pyrophosphate enzymes {Salmonella typhimurium LT2 SGSC1412}	15.2137	22.2037	-6.99005
STM1304	arginine succinyltransferase (astA) {Salmonella typhimurium LT2 SGSC1412}	14.5325	21.5047	-6.9722
STM1305	succinylglutamic semialdehyde dehydrogenase (astD) {Salmonella typhimurium LT2 SGSC1412}	13.5891	20.5499	-6.96082
STM2802	putative inner membrane protein (ygaM) {Salmonella typhimurium LT2 SGSC1412}	20.7553	27.6782	-6.92291
STM2171	putative oxidoreductase (yohF) {Salmonella typhimurium LT2 SGSC1412}	18.5962	25.4534	-6.85719
STM1260	putative inner membrane protein {Salmonella typhimurium LT2 SGSC1412}	10.0636	16.7145	-6.65092
STM0574	putative transport protein, PTS system {Salmonella typhimurium LT2 SGSC1412}	9.83613	16.4793	-6.64322
STM1514	putative Competence-damaged protein (ydeJ) {Salmonella typhimurium LT2 SGSC1412}	13.6083	20.1839	-6.57558
STM1730	putative cytoplasmic protein (yciE) {Salmonella typhimurium LT2 SGSC1412}	22.1182	28.5682	-6.44991
STM2015	putative periplasmic protein (erfK) {Salmonella typhimurium LT2 SGSC1412}	11.5326	17.8768	-6.34422
STM1558	putative glycosyl hydrolase {Salmonella typhimurium LT2 SGSC1412}	17.1114	23.4293	-6.31791
STM1729	putative cytoplasmic protein (yciF) {Salmonella typhimurium LT2 SGSC1412}	22.6817	28.9827	-6.30095
STM1986	putative hydrolase of the HAD superfamily (yedP) {Salmonella typhimurium LT2 SGSC1412}	9.78545	16.0417	-6.25627
STM3152	putative methyl-accepting chemotaxis protein {Salmonella typhimurium LT2 SGSC1412}	14.7396	20.9925	-6.25294
STM1375	putative LysM domain (ynhG) {Salmonella typhimurium LT2 SGSC1412}	13.4929	19.6366	-6.14374
STM3269	putative intracellular proteinase (yhbO) {Salmonella typhimurium LT2 SGSC1412}	18.2256	24.3282	-6.10257
STM1921	sensory histitine protein kinase, transduces signal between (cheA) {Salmonella typhimurium LT2 SGSC1412}	16.438	22.4852	-6.04714
STM3470	putative cell filamentation protein, stationary phase induced (fic) {Salmonella typhimurium LT2 SGSC1412}	11.8169	17.8487	-6.03177
STM1513	putative cytoplasmic protein {Salmonella typhimurium LT2 SGSC1412}	17.8137	23.7726	-5.95885
STM1559	putative glycosyl hydrolase {Salmonella typhimurium LT2 SGSC1412}	19.8049	25.5858	-5.78083
STM1121	putative cytoplasmic protein (ymdF) {Salmonella typhimurium LT2 SGSC1412}	16.1714	21.7928	-5.62137
STM4237	SOS response regulator, transcriptional repressor (LexA family) (lexA) {Salmonella typhimurium LT2 SGSC1412}	9.85272	15.3797	-5.52698
STM1560	putative alpha amylase {Salmonella typhimurium LT2 SGSC1412}	18.8769	24.3864	-5.50957
STM1731	putative catalase {Salmonella typhimurium LT2 SGSC1412}	22.4058	27.7986	-5.39274
STM0935	pyruvate dehydrogenase/oxidase FAD and thiamine PPi cofactors (poxB) {Salmonella typhimurium LT2 SGSC1412}	17.669	22.8956	-5.22663
STM2204	Sugar Specific PTS system, fructose-specific transport protein (fruA) {Salmonella typhimurium LT2 SGSC1412}	14.0718	18.971	-4.89922
STM3774	putative inner membrane protein {Salmonella typhimurium LT2 SGSC1412}	16.6974	21.553	-4.85563
STM2795	putative LysM domain (ygaU) {Salmonella typhimurium LT2 SGSC1412}	20.8317	25.578	-4.74631
STM1181	putative flagella basal body protein (flgI) {Salmonella typhimurium LT2 SGSC1412}	16.8939	21.6309	-4.73695
STM4168	endonuclease V (deoxyinosine 3endoduclease) (nfi) {Salmonella typhimurium LT2 SGSC1412}	16.9406	21.5677	-4.62716
STM3186	outer membrane channel specific tolerance to colicin (tolC) {Salmonella typhimurium LT2 SGSC1412}	19.829	24.3335	-4.50452
STM2873	cell invasion protein cytoplasmic (prgI) {Salmonella typhimurium LT2 SGSC1412}	16.9715	21.4244	-4.4529
STM1681	putative chloromuconate cycloisomerase (muconate cycloisomerase) (ycjG) {Salmonella typhimurium LT2 SGSC1412}	22.0696	26.4596	-4.38993
STM2311	putative inner membrane protein (elaB) {Salmonella typhimurium LT2 SGSC1412}	21.4673	25.8133	-4.346
STM1216	transcription-repair coupling factor (mfd) {Salmonella typhimurium LT2 SGSC1412}	12.4701	16.812	-4.34188
STM3551	gamma-glutamyltranspeptidase (ggt) {Salmonella typhimurium LT2 SGSC1412}	16.1281	20.3263	-4.19819
STM1719	putative ribosomal large subunit pseudouridine synthase (yciL) {Salmonella typhimurium LT2 SGSC1412}	19.8814	23.9998	-4.11837
STM1373	selenocysteine lyase (sufS) {Salmonella typhimurium LT2 SGSC1412}	17.5502	21.6352	-4.08494
STM3761	putative inner membrane protein (slsA) {Salmonella typhimurium LT2 SGSC1412}	17.6704	21.7227	-4.05231
STM1796	trehalase, periplasmic (treA) {Salmonella typhimurium LT2 SGSC1412}	22.1747	26.1882	-4.01354
STM0549	fimbrial protein Z, putative transcriptional regulator (LuxR/UhpA (fimZ) {Salmonella typhimurium LT2 SGSC1412}	12.2208	16.2178	-3.99704
STM1919	methyl accepting chemotaxis protein II, aspartate sensor-receptor (cheM) {Salmonella typhimurium LT2 SGSC1412}	19.9207	23.7658	-3.84504
STM1515	putative periplasmic protein (ydeI) {Salmonella typhimurium LT2 SGSC1412}	17.7393	21.572	-3.83276
STM3212	DNA glycosylase, G/U mismatch specific (mug) {Salmonella typhimurium LT2 SGSC1412}	14.3839	18.2157	-3.83182
STM4164	5-phosphoryl-5-aminoimidazole = 4-amino-5-hydroxymethyl-2-methylpyrimidine-P (thiC) {Salmonella typhimurium LT2 SGSC1412}	21.4135	24.9696	-3.55612
STM4561	hyperosmotically inducible periplasmic protein, RpoS-dependent stationary phase (osmY) {Salmonella typhimurium LT2 SGSC1412}	24.4876	27.9908	-3.50319
STM3157	putative oxidoreductase (yghA) {Salmonella typhimurium LT2 SGSC1412}	23.2203	26.544	-3.32368
STM1119	trp-repressor binding protein (wraB) {Salmonella typhimurium LT2 SGSC1412}	22.7597	25.7846	-3.02483
STM4486	putative alcohol dehydrogenase (yjgB) {Salmonella typhimurium LT2 SGSC1412}	17.9791	20.9158	-2.93672
STM4533	methyl-accepting chemotaxis protein I, serine sensor receptor (tsr) {Salmonella typhimurium LT2 SGSC1412}	20.4521	23.3513	-2.89915
STM4001	putative GTPase, involved in coordination of cell (yihA) {Salmonella typhimurium LT2 SGSC1412}	14.6202	17.4583	-2.83805
STM1959	flagellar biosynthesis flagellin, filament structural protein (fliC) {Salmonella typhimurium LT2 SGSC1412}	22.1923	24.9478	-2.75548
STM3437	50S ribosomal subunit protein L2 (rplB) {Salmonella typhimurium LT2 SGSC1412}	24.0388	26.7918	-2.75299
STM3217	aerotaxis sensor receptor, senses cellular redox state (aer) {Salmonella typhimurium LT2 SGSC1412}	15.1697	17.9207	-2.75102
STM4245	quinone oxidoreductase, NADPH dependent (qor) {Salmonella typhimurium LT2 SGSC1412}	18.594	21.1988	-2.60483
STM1879	protease II (ptrB) {Salmonella typhimurium LT2 SGSC1412}	19.9056	22.4457	-2.54006
STM3065	putative periplasmic immunogenic protein (yggE) {Salmonella typhimurium LT2 SGSC1412}	19.9963	22.5336	-2.53731
STM2066	Secreted effector protein of Salmonella dublin (sopA) {Salmonella typhimurium LT2 SGSC1412}	16.7731	19.1753	-2.40223
STM3233	putative glutathione S-transferase (yqjG) {Salmonella typhimurium LT2 SGSC1412}	18.2914	20.4396	-2.14824
STM3421	50S ribosomal subunit protein L15 (rplO) {Salmonella typhimurium LT2 SGSC1412}	21.0523	23.1668	-2.11453
STM1589	putative NADP-dependent oxidoreductase (yncB) {Salmonella typhimurium LT2 SGSC1412}	22.5768	24.5124	-1.9356
STM2474	transketolase 2, isozyme (tktB) {Salmonella typhimurium LT2 SGSC1412}	22.2318	24.1151	-1.88326
STM0945	ATP-binding subunit of serine protease (clpA) {Salmonella typhimurium LT2 SGSC1412}	16.93	18.7524	-1.82241
STM2559	lysine decarboxylase 1 (cadA) {Salmonella typhimurium LT2 SGSC1412}	21.9775	23.7551	-1.7776
STM4404	affects pool of 3-phosphoadenosine-5-phosphosulfate in pathway of (cysQ) {Salmonella typhimurium LT2 SGSC1412}	21.3051	22.9448	-1.63969
STM2141	3-oxoacyl-[acyl-carrier-protein] synthase I (fbaB) {Salmonella typhimurium LT2 SGSC1412}	24.86	26.4748	-1.61479
STM0465	glycoprotein/polysaccharide metabolism (ybaY) {Salmonella typhimurium LT2 SGSC1412}	25.2383	26.8504	-1.61203
STM4519	putative NAD-dependent aldehyde dehydrogenase {Salmonella typhimurium LT2 SGSC1412}	25.6195	27.1339	-1.51435
STM0831	stress response DNA-binding protein starvation induced resistance (dps) {Salmonella typhimurium LT2 SGSC1412}	26.0811	27.4901	-1.40899
STM0684	glucosamine-6-phosphate deaminase (nagB) {Salmonella typhimurium LT2 SGSC1412}	24.3806	25.7157	-1.33514
STM1712	aconitate hydratase 1 (acnA) {Salmonella typhimurium LT2 SGSC1412}	24.4809	25.7328	-1.25198
STM1440	copper/zinc superoxide dismutase (sodC) {Salmonella typhimurium LT2 SGSC1412}	21.0298	22.2672	-1.23737
STM0792	putative Phospholipid-binding protein (ybhB) {Salmonella typhimurium LT2 SGSC1412}	20.4917	21.7018	-1.21013
STM3425	50S ribosomal subunit protein L6 (rplF) {Salmonella typhimurium LT2 SGSC1412}	23.17	24.3439	-1.17388
STM1378	pyruvate kinase I (formerly F), fructose stimulated (pykF) {Salmonella typhimurium LT2 SGSC1412}	24.1681	25.2435	-1.07539
STM1469	fumarase C (fumarate hydratase Class II) (fumC) {Salmonella typhimurium LT2 SGSC1412}	23.637	24.6264	-0.989386
STM1451	glutathionine S-transferase (gst) {Salmonella typhimurium LT2 SGSC1412}	25.0882	25.8475	-0.759333
STM4568	thymidine phosphorylase (deoA) {Salmonella typhimurium LT2 SGSC1412}	19.7006	20.4439	-0.743328
STM1842	putative transcriptional repressor (IclR family) (kdgR) {Salmonella typhimurium LT2 SGSC1412}	21.611	21.1555	0.455584
STM3337	putative ManNAc-6P epimerase (nanE) {Salmonella typhimurium LT2 SGSC1412}	20.3345	19.7848	0.54972
STM1302	exonuclease III, may repair singlet oxygen induced (xthA) {Salmonella typhimurium LT2 SGSC1412}	19.2232	18.4773	0.745897
STM0242	proline tRNA synthetase (proS) {Salmonella typhimurium LT2 SGSC1412}	22.806	22.0403	0.765623
STM4366	adenylosuccinate synthetase (purA) {Salmonella typhimurium LT2 SGSC1412}	23.228	22.2859	0.942054
STM0487	chaperone Hsp90, heat shock protein C 62.5 (htpG) {Salmonella typhimurium LT2 SGSC1412}	24.0298	23.0797	0.950091
STM2491	thiol peroxidase, thioredoxin dependent (bcp) {Salmonella typhimurium LT2 SGSC1412}	24.5762	23.5928	0.98338
STM0617	RNase I, cleaves phosphodiester bond between any (rna) {Salmonella typhimurium LT2 SGSC1412}	23.2704	22.2161	1.05428
STM1163	dihydro-orotase (pyrC) {Salmonella typhimurium LT2 SGSC1412}	21.0981	20.0398	1.05835
STM2643	ATP-dependent RNA helicase (srmB) {Salmonella typhimurium LT2 SGSC1412}	22.2196	21.1601	1.05953
STM4184	isocitrate lyase (aceA) {Salmonella typhimurium LT2 SGSC1412}	25.4372	24.345	1.09219
STM0417	riboflavin synthase, beta chain (ribH) {Salmonella typhimurium LT2 SGSC1412}	27.0878	25.9955	1.09235
STM3211	sigma D (sigma 70) factor of RNA (rpoD) {Salmonella typhimurium LT2 SGSC1412}	23.9083	22.7954	1.11293
STM2167	D-lactate dehydrogenase, NADH independent (dld) {Salmonella typhimurium LT2 SGSC1412}	22.5155	21.3887	1.12681
STM0779	transcriptional repressor of modABCD operon (molybdate uptake) (modE) {Salmonella typhimurium LT2 SGSC1412}	20.5616	19.429	1.13269
STM0981	30S ribosomal subunit protein S1 (rpsA) {Salmonella typhimurium LT2 SGSC1412}	25.5789	24.4328	1.14607
STM0316	aminoacyl-histidine dipeptidase (peptidase D) (pepD) {Salmonella typhimurium LT2 SGSC1412}	25.6514	24.4926	1.1588
STM4176	bifunctional: phosphoribosylaminoimidazolecarboxamide formyltransferase IMP cyclohydrolase (purH) {Salmonella typhimurium LT2 SGSC1412}	21.5395	20.3785	1.16094
STM3377	putative nitrate reductase {Salmonella typhimurium LT2 SGSC1412}	19.0979	17.8729	1.22506
STM0686	glutamine tRNA synthetase (glnS) {Salmonella typhimurium LT2 SGSC1412}	21.3861	20.127	1.25916
STM1717	putative oxoacyl-(acyl carrier protein) reductase (yciK) {Salmonella typhimurium LT2 SGSC1412}	20.5216	19.2149	1.30667
STM2326	NADH dehydrogenase I chain C,D (nuoC) {Salmonella typhimurium LT2 SGSC1412}	22.5955	21.2634	1.33214
STM3597	glutathione oxidoreductase (gor) {Salmonella typhimurium LT2 SGSC1412}	20.6652	19.3035	1.36164
STM1884	multifunctional:2-keto-3-deoxygluconate 6-phosphate aldolase 2-keto-4-hydroxyglutarate aldolase; oxaloacetate decarboxylase (eda) {Salmonella typhimurium LT2 SGSC1412}	24.1982	22.8271	1.37117
STM3135	putative mannonate hydrolase {Salmonella typhimurium LT2 SGSC1412}	23.0121	21.6389	1.37321
STM1058	dihydro-orotate oxidase (pyrD) {Salmonella typhimurium LT2 SGSC1412}	22.3088	20.91	1.3988
STM3500	phosphoenolpyruvate carboxykinase (pckA) {Salmonella typhimurium LT2 SGSC1412}	25.799	24.3991	1.39995
STM3656	glycine tRNA synthetase, alpha subunit (glyQ) {Salmonella typhimurium LT2 SGSC1412}	22.5103	21.0848	1.42553
STM1901	aspartate tRNA synthetase (aspS) {Salmonella typhimurium LT2 SGSC1412}	22.4201	20.9722	1.44789
STM3904	dihydroxyacid dehydratase (ilvD) {Salmonella typhimurium LT2 SGSC1412}	20.354	18.8907	1.46326
STM0407	preprotein translocase, IISP family, part of the (secD) {Salmonella typhimurium LT2 SGSC1412}	23.702	22.2312	1.47073
STM3041	peptide chain release factor RF-2 (prfB) {Salmonella typhimurium LT2 SGSC1412}	21.9436	20.4661	1.47747
STM3342	stringent starvation protein A, regulator of transcription (sspA) {Salmonella typhimurium LT2 SGSC1412}	24.2565	22.764	1.49253
STM3481	tryptophan tRNA synthetase (trpS) {Salmonella typhimurium LT2 SGSC1412}	23.4851	21.9655	1.51956
STM2073	histidinol phosphate aminotransferase (hisC) {Salmonella typhimurium LT2 SGSC1412}	20.9114	19.3631	1.54829
STM0977	3-phosphoserine aminotransferase / phosphohydroxythreonine transaminase (serC) {Salmonella typhimurium LT2 SGSC1412}	25.3949	23.8276	1.56722
STM2091	LPS side chain defect: CDP glucose 4,6-dehydratase (rfbG) {Salmonella typhimurium LT2 SGSC1412}	23.7927	22.2144	1.57832
STM2487	phosphoribosylaminoimidazole-succinocarboxamide synthetase (SAICAR synthetase) (purC) {Salmonella typhimurium LT2 SGSC1412}	22.3861	20.8077	1.57838
STM2081	gluconate-6-phosphate dehydrogenase, decarboxylating (gnd) {Salmonella typhimurium LT2 SGSC1412}	23.5736	21.9853	1.58832
STM1057	aminopeptidase N (pepN) {Salmonella typhimurium LT2 SGSC1412}	23.4219	21.8205	1.60137
STM0998	aspartate aminotransferase (aspC) {Salmonella typhimurium LT2 SGSC1412}	25.2881	23.6506	1.63752
STM1151	membrane glycosyltransferase synthesis of membrane-derived oligosaccharide (MDO)/synthesis (mdoH) {Salmonella typhimurium LT2 SGSC1412}	22.2041	20.5607	1.64341
STM3076	transketolase 1 isozyme (tktA) {Salmonella typhimurium LT2 SGSC1412}	24.7962	23.1472	1.64899
STM2538	[2FE-2S] ferredoxin, electron carrer protein, believed to (fdx) {Salmonella typhimurium LT2 SGSC1412}	21.1563	19.4745	1.6818
STM1238	isocitrate dehydrogenase in e14 prophage, specific for (icdA) {Salmonella typhimurium LT2 SGSC1412}	27.6715	25.9728	1.69873
STM3968	uridine phosphorylase (udp) {Salmonella typhimurium LT2 SGSC1412}	25.2843	23.5805	1.70372
STM0397	response regulator in two-component regulatory system with (phoB) {Salmonella typhimurium LT2 SGSC1412}	22.43	20.7211	1.7089
STM2335	putative cytoplasmic protein (yfbU) {Salmonella typhimurium LT2 SGSC1412}	22.2315	20.5123	1.71918
STM2472	paral putative transferase (maeB) {Salmonella typhimurium LT2 SGSC1412}	26.3992	24.6334	1.76583
STM2489	dihydrodipicolinate synthase (dapA) {Salmonella typhimurium LT2 SGSC1412}	23.9638	22.1796	1.78416
STM2536	putative aminopeptidase (pepB) {Salmonella typhimurium LT2 SGSC1412}	22.6249	20.8399	1.78505
STM0392	putative exonuclease involved in removal of stalled (rdgC) {Salmonella typhimurium LT2 SGSC1412}	18.9605	17.1684	1.7921
STM3655	glycine tRNA synthetase, beta subunit (glyS) {Salmonella typhimurium LT2 SGSC1412}	22.9378	21.1401	1.79769
STM1622	paral putative periplasmic glucans biosynthesis protein (ydcG) {Salmonella typhimurium LT2 SGSC1412}	19.9563	18.1492	1.80708
STM2640	sigma E (sigma 24 ) factor of (rpoE) {Salmonella typhimurium LT2 SGSC1412}	22.1374	20.3211	1.81624
STM0452	peptidyl prolyl isomerase (cypD) {Salmonella typhimurium LT2 SGSC1412}	22.4693	20.6325	1.83673
STM4408	peptide methionine sulfoxide reductase (msrA) {Salmonella typhimurium LT2 SGSC1412}	22.3328	20.4938	1.83895
STM1716	putative peptidase (sohB) {Salmonella typhimurium LT2 SGSC1412}	20.9708	19.1074	1.86337
STM3699	serine acetyltransferase (cysE) {Salmonella typhimurium LT2 SGSC1412}	20.727	18.863	1.86393
STM3995	putative cytoplasmic protein (yihD) {Salmonella typhimurium LT2 SGSC1412}	19.5145	17.6092	1.90528
STM0965	anaerobic dimethyl sulfoxide reductase, subunit B (dmsB) {Salmonella typhimurium LT2 SGSC1412}	19.8326	17.8639	1.96875
STM1497	putative dimethyl sulphoxide reductase {Salmonella typhimurium LT2 SGSC1412}	19.8326	17.8639	1.96875
STM3850	putative oxidoreductase (yieF) {Salmonella typhimurium LT2 SGSC1412}	24.0162	22.0413	1.97483
STM3731	deoxyuridinetriphosphatase (dut) {Salmonella typhimurium LT2 SGSC1412}	18.7716	16.7918	1.97981
STM3862	N-acetyl glucosamine-1-phosphate uridyltransferase and glucosamine-1-phosphate acetyl transferase (glmU) {Salmonella typhimurium LT2 SGSC1412}	20.5132	18.5301	1.98312
STM0133	tubulin-like GTP-binding protein and GTPase, forms circumferential (ftsZ) {Salmonella typhimurium LT2 SGSC1412}	24.2333	22.2294	2.00392
STM1246	PhoP regulated: reduced macrophage survival (pagC) {Salmonella typhimurium LT2 SGSC1412}	23.4764	21.4703	2.0061
STM0046	isoleucine tRNA synthetase (ileS) {Salmonella typhimurium LT2 SGSC1412}	21.7482	19.7315	2.01669
STM2277	ribonucleoside diphosphate reductase 1, alpha subunit (nrdA) {Salmonella typhimurium LT2 SGSC1412}	21.7147	19.6561	2.05862
STM2495	putative arsenate reductase (yfgD) {Salmonella typhimurium LT2 SGSC1412}	23.3801	21.3184	2.06172
STM3106	periplasmic L-asparaginase II (ansB) {Salmonella typhimurium LT2 SGSC1412}	25.5755	23.511	2.06452
STM2827	alanyl-tRNA synthetase (alaS) {Salmonella typhimurium LT2 SGSC1412}	23.5335	21.4597	2.07381
STM1724	anthranilate synthase, component II, bifunctional: glutamine amidotransferase (trpD) {Salmonella typhimurium LT2 SGSC1412}	28.4522	26.3581	2.09407
STM2430	subunit of cysteine synthase A and O-acetylserine (cysK) {Salmonella typhimurium LT2 SGSC1412}	27.2879	25.1706	2.11728
STM1112	curved DNA-binding protein (cbpA) {Salmonella typhimurium LT2 SGSC1412}	20.2004	18.0276	2.1728
STM0413	nucleoside channel receptor of phage T6 and (tsx) {Salmonella typhimurium LT2 SGSC1412}	22.9907	20.7912	2.19942
STM0680	asparagine synthetase B (asnB) {Salmonella typhimurium LT2 SGSC1412}	19.7436	17.5092	2.23439
STM0380	D-alanine-D-alanine ligase A (ddlA) {Salmonella typhimurium LT2 SGSC1412}	21.7289	19.4797	2.24922
STM3359	malate dehydrogenase (mdh) {Salmonella typhimurium LT2 SGSC1412}	28.2341	25.9754	2.2587
STM2855	hydrogenase-3 accessory protein, assembly of metallocenter (hypB) {Salmonella typhimurium LT2 SGSC1412}	24.7856	22.5159	2.26968
STM0386	pyrroline-5-carboxylate reductase (proC) {Salmonella typhimurium LT2 SGSC1412}	26.1508	23.8754	2.27537
STM2499	phosphoribosylaminoimidazole synthetase (AIR synthetase) (purM) {Salmonella typhimurium LT2 SGSC1412}	20.3947	18.1137	2.28097
STM2526	nucleoside diphosphate kinase (ndk) {Salmonella typhimurium LT2 SGSC1412}	25.2609	22.9616	2.29931
STM4235	glycerolphosphate acyltransferase activity (plsB) {Salmonella typhimurium LT2 SGSC1412}	23.6323	21.3194	2.31291
STM3298	putative RNA-binding protein containing KH domain (yhbY) {Salmonella typhimurium LT2 SGSC1412}	19.9282	17.6076	2.32067
STM4007	glutamine synthetase (glnA) {Salmonella typhimurium LT2 SGSC1412}	23.7543	21.4321	2.32221
STM0941	paral putative membrane protein (ybjY) {Salmonella typhimurium LT2 SGSC1412}	21.8365	19.5101	2.32639
STM3884	ABC superfamily (peri_perm), D-ribose transport protein (rbsB) {Salmonella typhimurium LT2 SGSC1412}	24.7677	22.4397	2.32802
STM0934	L-allo-threonine aldolase (ltaA) {Salmonella typhimurium LT2 SGSC1412}	19.1381	16.8094	2.32866
STM4004	O2-independent coproporphyrinogen III oxidase (hemN) {Salmonella typhimurium LT2 SGSC1412}	21.1322	18.8002	2.33202
STM0999	outer membrane protein 1a (iab;f), porin (ompF) {Salmonella typhimurium LT2 SGSC1412}	20.3939	18.0599	2.33402
STM3861	L-glutamine:D-fructose-6-phosphate aminotransferase (glmS) {Salmonella typhimurium LT2 SGSC1412}	21.6159	19.2623	2.35358
STM1566	NAD-linked malate dehydrogenase (sfcA) {Salmonella typhimurium LT2 SGSC1412}	24.4156	22.0411	2.37458
STM1888	pyruvate kinase II, glucose stimulated (pykA) {Salmonella typhimurium LT2 SGSC1412}	25.3351	22.9369	2.39819
STM1726	tryptophan synthase, beta protein (trpB) {Salmonella typhimurium LT2 SGSC1412}	23.8145	21.4081	2.40639
STM2445	putative oxidoreductase (ucpA) {Salmonella typhimurium LT2 SGSC1412}	23.1484	20.7418	2.40652
STM0225	histone-like protein, located in outer membrane (hlpA) {Salmonella typhimurium LT2 SGSC1412}	25.0491	22.6202	2.42891
STM3062	D-3-phosphoglycerate dehydrogenase (serA) {Salmonella typhimurium LT2 SGSC1412}	25.5623	23.085	2.47732
STM3048	putative aminomethyltransferase (ygfZ) {Salmonella typhimurium LT2 SGSC1412}	23.8208	21.3045	2.5163
STM4086	glycerol kinase (glpK) {Salmonella typhimurium LT2 SGSC1412}	24.2499	21.7097	2.54022
STM2956	(p)ppGpp synthetase I (GTP pyrophosphokinase) (relA) {Salmonella typhimurium LT2 SGSC1412}	23.0201	20.4612	2.55885
STM1322	putative enzyme (yniC) {Salmonella typhimurium LT2 SGSC1412}	19.8549	17.2926	2.56227
STM3915	thioredoxin 1, redox factor (trxA) {Salmonella typhimurium LT2 SGSC1412}	24.2951	21.7305	2.56461
STM3909	ketol-acid reductoisomerase (ilvC) {Salmonella typhimurium LT2 SGSC1412}	25.1333	22.567	2.56636
STM4123	argininosuccinate lyase (argH) {Salmonella typhimurium LT2 SGSC1412}	21.0803	18.5126	2.56778
STM3307	UDP-N-acetylglucosamine 1-carboxyvinyltransferase (murA) {Salmonella typhimurium LT2 SGSC1412}	21.9617	19.3661	2.59563
STM3172	suppressor of ftsI, putative periplasmic protein (sufI) {Salmonella typhimurium LT2 SGSC1412}	18.4255	15.8007	2.62484
STM4229	ABC superfamily (bind_prot) maltose transport protein, substrate (malE) {Salmonella typhimurium LT2 SGSC1412}	19.3247	16.6954	2.62936
STM0158	aconitate hydratase 2 (acnB) {Salmonella typhimurium LT2 SGSC1412}	25.2331	22.5833	2.6498
STM2226	nucleotide associated protein, present in spermidine nucleoids (yejK) {Salmonella typhimurium LT2 SGSC1412}	19.995	17.3449	2.6501
STM1608	paral putative methyltransferase tellurite resistance (tehB) {Salmonella typhimurium LT2 SGSC1412}	20.3746	17.7001	2.6745
STM4125	regulatory protein sensor for oxidative stress, regulates (oxyR) {Salmonella typhimurium LT2 SGSC1412}	19.3987	16.6905	2.70824
STM2094	dTDP-4,deoxyrhamnose 3,5 epimerase (rfbC) {Salmonella typhimurium LT2 SGSC1412}	22.1306	19.3892	2.74137
STM2270	response regulator (positive) in two-component regulatory system (rcsB) {Salmonella typhimurium LT2 SGSC1412}	21.9501	19.1629	2.78718
STM3539	aspartate-semialdehyde dehydrogenase (asd) {Salmonella typhimurium LT2 SGSC1412}	25.1652	22.3733	2.79181
STM4119	phosphoenolpyruvate carboxylase (ppc) {Salmonella typhimurium LT2 SGSC1412}	22.6476	19.8525	2.79509
STM1067	beta-hydroxydecanoyl thioester dehydrase (trans-2-decenoyl-ACP isomerase) (fabA) {Salmonella typhimurium LT2 SGSC1412}	23.5544	20.7556	2.79883
PSLT046	putative carbonic anhydrase {Salmonella typhimurium LT2 SGSC1412}	21.3405	18.5297	2.8108
STM0092	peptidyl-prolyl cis-trans isomerase, survival protein (surA) {Salmonella typhimurium LT2 SGSC1412}	24.4953	21.6751	2.82018
STM3685	PTS family, mannitol-specific enzyme IIABC components (mtlA) {Salmonella typhimurium LT2 SGSC1412}	23.2772	20.4505	2.82668
STM3055	glycine cleavage complex protein T, aminomethyltransferase, tetrahydrofolate-dependent (gcvT) {Salmonella typhimurium LT2 SGSC1412}	22.0867	19.2514	2.83528
STM2415	glutamate tRNA synthetase, catalytic subunit (gltX) {Salmonella typhimurium LT2 SGSC1412}	23.5769	20.7403	2.83654
STM0383	putative cytoplasmic protein (yaiB) {Salmonella typhimurium LT2 SGSC1412}	25.4217	22.5431	2.8786
STM3728	50S ribosomal subunit protein L28 (rpmB) {Salmonella typhimurium LT2 SGSC1412}	23.0732	20.1931	2.88017
STM1433	putative glutaredoxin protein (ydhD) {Salmonella typhimurium LT2 SGSC1412}	25.1576	22.2767	2.88085
STM1117	glucose-1-phosphatase (agp) {Salmonella typhimurium LT2 SGSC1412}	26.697	23.8116	2.8854
STM3504	paral putative RNase R (yhgF) {Salmonella typhimurium LT2 SGSC1412}	17.3855	14.3867	2.99881
STM3630	ABC superfamily (peri_perm), dipeptide transport protein (dppA) {Salmonella typhimurium LT2 SGSC1412}	25.3832	22.3741	3.00917
STM0872	glutaredoxin1 redox coenzyme for glutathione-dependent ribonucleotide reductase (grxA) {Salmonella typhimurium LT2 SGSC1412}	23.8695	20.8356	3.03388
STM1044	Gifsy-2 prophage: superoxide dismutase precursor (Cu-Zn) (sodC) {Salmonella typhimurium LT2 SGSC1412}	25.5629	22.5183	3.04453
STM3347	putative periplasmic protein (yhcB) {Salmonella typhimurium LT2 SGSC1412}	26.3149	23.2648	3.05014
STM0136	preprotein translocase secretion protein of IISP family (secA) {Salmonella typhimurium LT2 SGSC1412}	21.6994	18.6484	3.05107
STM3882	ABC superfamily (atp_bind), D-ribose high-affinity transport protein (rbsA) {Salmonella typhimurium LT2 SGSC1412}	22.1455	19.0879	3.05764
STM2189	ABC superfamily (atp_bind), galactose (methyl-galactoside) transport protein (mglA) {Salmonella typhimurium LT2 SGSC1412}	20.6616	17.6024	3.05914
STM3248	tartronate semialdehyde reductase (TSAR) (garR) {Salmonella typhimurium LT2 SGSC1412}	23.2605	20.1956	3.06491
STM0890	ABC superfamily (bind_prot), arginine transport system (artI) {Salmonella typhimurium LT2 SGSC1412}	19.8738	16.7964	3.07742
STM3722	glucosyltransferase I (rfaG) {Salmonella typhimurium LT2 SGSC1412}	18.3172	15.2372	3.07999
STM1909	arginine tRNA synthetase (argS) {Salmonella typhimurium LT2 SGSC1412}	21.8266	18.7285	3.0981
STM2384	chorismate synthase (aroC) {Salmonella typhimurium LT2 SGSC1412}	21.4193	18.2906	3.12866
STM2051	Propanediol utilization: CoA-dependent propionaldehyde dehydrogenase (pduP) {Salmonella typhimurium LT2 SGSC1412}	24.8411	21.6897	3.1514
STM0994	kinesin-line cell division protein involved in sister (mukB) {Salmonella typhimurium LT2 SGSC1412}	20.7428	17.5859	3.1569
STM1076	methylglyoxal synthase (mgsA) {Salmonella typhimurium LT2 SGSC1412}	20.0177	16.8221	3.19557
STM1672	putative cytoplasmic protein {Salmonella typhimurium LT2 SGSC1412}	23.3251	20.101	3.22409
STM0224	putative outer membrane antigen (yaeT) {Salmonella typhimurium LT2 SGSC1412}	23.2742	20.038	3.23626
STM2227	putative cytoplasmic protein (yejL) {Salmonella typhimurium LT2 SGSC1412}	20.2859	16.9887	3.29714
STM0537	cysteine tRNA synthetase (cysS) {Salmonella typhimurium LT2 SGSC1412}	22.5915	19.2679	3.32365
STM3877	asparagine synthetase A (asnA) {Salmonella typhimurium LT2 SGSC1412}	19.0361	15.7022	3.33386
STM3109	putative S-adenosylmethionine-dependent methyltransferase (yggH) {Salmonella typhimurium LT2 SGSC1412}	18.3985	15.0585	3.33995
STM3580	putative inner membrane lipoprotein {Salmonella typhimurium LT2 SGSC1412}	24.5248	21.1724	3.35244
STM3498	heat shock protein 33, redox regulated chaparone (yrfI) {Salmonella typhimurium LT2 SGSC1412}	22.3411	18.9407	3.40044
STM3322	sugar specific PTS family, enzyme IIA, also (ptsN) {Salmonella typhimurium LT2 SGSC1412}	22.9563	19.5357	3.42064
STM1783	peptidyl-tRNA hydrolase (pth) {Salmonella typhimurium LT2 SGSC1412}	21.967	18.5363	3.43069
STM2298	putative glycosyl transferase (pmrF) {Salmonella typhimurium LT2 SGSC1412}	23.6896	20.2461	3.44348
STM3067	putative membrane protein, involved in stability of (yggB) {Salmonella typhimurium LT2 SGSC1412}	19.8398	16.3821	3.45769
STM1743	ABC superfamily (atp-binding), oligopeptide transport protein (oppD) {Salmonella typhimurium LT2 SGSC1412}	22.4238	18.9505	3.47334
STM2969	putative nucleotide binding (ygdH) {Salmonella typhimurium LT2 SGSC1412}	21.7928	18.307	3.48579
STM1468	fumarase A (fumarate hydratase class I), aerobic (fumA) {Salmonella typhimurium LT2 SGSC1412}	25.051	21.5596	3.49139
STM3323	putative P-loop-containing kinase (yhbJ) {Salmonella typhimurium LT2 SGSC1412}	20.8905	17.3543	3.53614
STM3053	glycine cleavage complex protein P, glycine decarboxylase (gcvP) {Salmonella typhimurium LT2 SGSC1412}	25.4849	21.9445	3.54037
STM1467	mannose-6-phosphate isomerase (manA) {Salmonella typhimurium LT2 SGSC1412}	22.7867	19.2393	3.54741
STM3299	transcription elongation factor, cleaves 3 nucleotide of (greA) {Salmonella typhimurium LT2 SGSC1412}	22.9855	19.3927	3.59284
STM2009	AMP nucleosidase (amn) {Salmonella typhimurium LT2 SGSC1412}	20.2172	16.5962	3.62101
STM3339	N-acetylneuraminate lyase (aldolase) (nanA) {Salmonella typhimurium LT2 SGSC1412}	21.1799	17.5149	3.66496
STM3374	rod shape-determining protein HSP70 class molecular chaperones (mreB) {Salmonella typhimurium LT2 SGSC1412}	23.5536	19.8696	3.68396
STM1682	thiol peroxidase (tpx) {Salmonella typhimurium LT2 SGSC1412}	29.319	25.5779	3.74109
STM4059	response reguator in two-component regulatory system with (cpxR) {Salmonella typhimurium LT2 SGSC1412}	21.7653	17.9859	3.77944
STM4403	2:3-cyclic-nucleotide 2-phosphodiesterase (cpdB) {Salmonella typhimurium LT2 SGSC1412}	24.0951	20.2969	3.79821
STM0694	flavodoxin 1 (fldA) {Salmonella typhimurium LT2 SGSC1412}	24.019	20.1703	3.84869
STM1231	response regulator in two-component regulatory system with (phoP) {Salmonella typhimurium LT2 SGSC1412}	28.0711	24.2207	3.85048
STM4350	oligoribonuclease (orn) {Salmonella typhimurium LT2 SGSC1412}	20.2674	16.4084	3.859
STM4439	cytochrome b(562) (cybC) {Salmonella typhimurium LT2 SGSC1412}	25.1362	21.2406	3.8956
STM1690	phage shock protein negative regulatory gene for (pspA) {Salmonella typhimurium LT2 SGSC1412}	26.1056	22.2085	3.89707
STM0445	putative lipoprotein (yajG) {Salmonella typhimurium LT2 SGSC1412}	24.2886	20.3272	3.96134
STM3147	hydrogenase-2, large subunit (hybC) {Salmonella typhimurium LT2 SGSC1412}	25.8434	21.8798	3.96363
STM4319	non-specific acid phosphatase (phoN) {Salmonella typhimurium LT2 SGSC1412}	26.8566	22.8679	3.98869
STM0170	hypoxanthine phosphoribosyltransferase (hpt) {Salmonella typhimurium LT2 SGSC1412}	23.3185	19.2938	4.02468
STM3477	siroheme synthase, catalyses four separate reactions that (cysG) {Salmonella typhimurium LT2 SGSC1412}	21.4545	17.3943	4.06016
STM1746	ABC superfamily (periplasm), oligopeptide transport protein with (oppA) {Salmonella typhimurium LT2 SGSC1412}	26.8411	22.6998	4.14127
STM1633	putative periplasmic binding protein {Salmonella typhimurium LT2 SGSC1412}	22.0557	17.9088	4.14688
STM1847	putative GAF domain-containing protein (yebR) {Salmonella typhimurium LT2 SGSC1412}	20.9779	16.8072	4.17076
STM0600	carbon starvation protein (cstA) {Salmonella typhimurium LT2 SGSC1412}	21.2298	17.0256	4.20413
STM3873	associate with glucose-inhibited division (gidB) {Salmonella typhimurium LT2 SGSC1412}	17.5278	13.3057	4.22218
STM0228	UDP-N-acetylglucosamine acetyltransferase (lpxA) {Salmonella typhimurium LT2 SGSC1412}	19.798	15.5695	4.22855
STM1150	periplasmic glucans biosynthesis protein (mdoG) {Salmonella typhimurium LT2 SGSC1412}	24.9786	20.7143	4.26427
STM2095	dTDP-glucose pyrophosphorylase (rfbA) {Salmonella typhimurium LT2 SGSC1412}	19.6873	15.4185	4.2688
STM1180	flagellar biosynthesis, basal-body outer-membrane L (lipopolysaccharide layer) (flgH) {Salmonella typhimurium LT2 SGSC1412}	17.7759	13.4808	4.29501
STM2083	LPS side chain defect: phosphomannomutase (rfbK) {Salmonella typhimurium LT2 SGSC1412}	23.7009	19.384	4.31692
STM0164	putative transcriptional regulator (LysR family) {Salmonella typhimurium LT2 SGSC1412}	20.8659	16.5207	4.34522
STM1756	formyltetrahydrofolate hydrolase (purU) {Salmonella typhimurium LT2 SGSC1412}	22.7695	18.4155	4.35391
STM2482	putative glutaredoxin family (yffB) {Salmonella typhimurium LT2 SGSC1412}	16.1508	11.7576	4.39321
STM3379	acetylCoA carboxylase, BCCP subunit, carrier of biotin (accB) {Salmonella typhimurium LT2 SGSC1412}	19.8746	15.4666	4.40799
STM3612	ketodeoxygluconokinase (kdgK) {Salmonella typhimurium LT2 SGSC1412}	19.2366	14.8229	4.41379
STM2297	putative DegT/DnrJ/EryC1/StrS family (yfbE) {Salmonella typhimurium LT2 SGSC1412}	24.4383	19.9795	4.45881
STM1795	putative Homolog of glutamic dehyrogenase {Salmonella typhimurium LT2 SGSC1412}	23.3651	18.9058	4.45935
STM2838	putative polysialic acid capsule expression protein (gutQ) {Salmonella typhimurium LT2 SGSC1412}	18.4271	13.9632	4.46395
STM3464	putative phosphoribulokinase (prkB) {Salmonella typhimurium LT2 SGSC1412}	22.6128	18.1377	4.47504
STM2639	anti sigma E (sigma 24) factor, negative (rseA) {Salmonella typhimurium LT2 SGSC1412}	23.47	18.9835	4.48648
STM2869	putative flagellar biosynthesis/type III secretory pathway protein (orgA) {Salmonella typhimurium LT2 SGSC1412}	20.0315	15.5029	4.52853
STM3249	2-Dehydro-3-Deoxy-Galactarate Aldolase (garL) {Salmonella typhimurium LT2 SGSC1412}	20.3351	15.7977	4.53746
STM3885	ribokinase (rbsK) {Salmonella typhimurium LT2 SGSC1412}	23.1931	18.6417	4.55145
STM0003	homoserine kinase (thrB) {Salmonella typhimurium LT2 SGSC1412}	21.8662	17.308	4.55819
STM1169	putative virulence factor (mviM) {Salmonella typhimurium LT2 SGSC1412}	20.4221	15.8563	4.5658
STM1431	superoxide dismutase, iron (sodB) {Salmonella typhimurium LT2 SGSC1412}	27.2153	22.6096	4.60571
STM2245	putative outer membrane protein {Salmonella typhimurium LT2 SGSC1412}	19.1074	14.4852	4.62222
STM4029	putative acetyltransferase (yiiD) {Salmonella typhimurium LT2 SGSC1412}	21.7562	17.1215	4.63469
STM0140	putative nucleotide kinase (yacE) {Salmonella typhimurium LT2 SGSC1412}	18.199	13.5634	4.6356
STM0227	(3R)-hydroxymyristol acyl carrier protein dehydratase (fabZ) {Salmonella typhimurium LT2 SGSC1412}	24.113	19.4761	4.63687
STM4496	putative ATPase involved in DNA repair {Salmonella typhimurium LT2 SGSC1412}	17.7257	13.0613	4.66439
STM3267	paral putative periplasmic protein (yraP) {Salmonella typhimurium LT2 SGSC1412}	24.1296	19.4572	4.67241
STM4064	CDP-diacylglycerol phosphotidylhydrolase (ushB) {Salmonella typhimurium LT2 SGSC1412}	23.3034	18.5519	4.75149
STM0830	ABC superfamily (bind_prot), glutamine high-affinity transporter (glnH) {Salmonella typhimurium LT2 SGSC1412}	24.7342	19.9653	4.76892
STM0959	regulator for lrp regulon and high-affinity branched-chain (lrp) {Salmonella typhimurium LT2 SGSC1412}	25.6054	20.8194	4.78597
STM2395	Phosphoglycerate transport: outer membrane protein E (pgtE) {Salmonella typhimurium LT2 SGSC1412}	24.5901	19.7667	4.82334
STM4106	catalase hydroperoxidase HPI(I) (katG) {Salmonella typhimurium LT2 SGSC1412}	23.2977	18.4359	4.86178
STM1769	putative ACR involved in intracellular sulfur reduction (ychN) {Salmonella typhimurium LT2 SGSC1412}	20.6324	15.7506	4.88177
STM4417	putative transcriptional regulator {Salmonella typhimurium LT2 SGSC1412}	18.1108	13.1997	4.91109
STM2488	lipoprotein-34 (nlpB) {Salmonella typhimurium LT2 SGSC1412}	26.5564	21.6017	4.95466
STM0091	NAD-dependent dehydrogenase/carboxylase pyridoxine phosphate biosynthetic protein PdxJ-PdxA (pdxA) {Salmonella typhimurium LT2 SGSC1412}	23.7654	18.7855	4.97995
STM2958	sensory histidine kinase (barA) {Salmonella typhimurium LT2 SGSC1412}	16.0498	11.0397	5.0101
STM0112	3-isopropylmalate dehydrogenase (leuB) {Salmonella typhimurium LT2 SGSC1412}	19.9696	14.9148	5.05482
STM2089	LPS side chain defect: CDP-abequose synthase (rfbJ) {Salmonella typhimurium LT2 SGSC1412}	22.401	17.3366	5.06446
STM2947	sulfite reductase, alpha subunit, NADPH dependent (cysI) {Salmonella typhimurium LT2 SGSC1412}	15.5981	10.5254	5.07263
STM4189	putative PNaS family transport protein (yjbB) {Salmonella typhimurium LT2 SGSC1412}	19.5923	14.444	5.14833
STM4348	phosphatidylserine decarboxylase (psd) {Salmonella typhimurium LT2 SGSC1412}	22.7206	17.5445	5.17613
STM2661	putative inner membrane protein (yfiH) {Salmonella typhimurium LT2 SGSC1412}	15.6258	10.4268	5.19906
STM1698	putative inner membrane protein {Salmonella typhimurium LT2 SGSC1412}	23.9897	18.7441	5.2456
STM3330	glutamate synthase, large subunit (gltB) {Salmonella typhimurium LT2 SGSC1412}	19.111	13.7923	5.31868
STM1064	paraquat-inducible protein B (pqiB) {Salmonella typhimurium LT2 SGSC1412}	18.6583	13.2942	5.36401
STM4525	DNA methylase M, host modification (hsdM) {Salmonella typhimurium LT2 SGSC1412}	20.1707	14.8054	5.36524
STM2259	periplasmic nitrate reductase, large subunit, in complex (napA) {Salmonella typhimurium LT2 SGSC1412}	23.0453	17.6579	5.38737
STM0111	3-isopropylmalate isomerase (dehydratase), subunit with LeuD (leuC) {Salmonella typhimurium LT2 SGSC1412}	16.9416	11.5166	5.42498
STM1880	putative inner membrane protein (yebE) {Salmonella typhimurium LT2 SGSC1412}	19.1378	13.7084	5.42938
STM1411	Secretion system apparatus (ssaK) {Salmonella typhimurium LT2 SGSC1412}	26.9472	21.4706	5.47659
STM0209	periplasmic serine protease Do, heat shock protein (htrA) {Salmonella typhimurium LT2 SGSC1412}	30.2375	24.6469	5.59058
STM2494	putative inner membrane or exported {Salmonella typhimurium LT2 SGSC1412}	23.5796	17.975	5.60456
STM0640	cell elongation specific transpeptidase of penicillin-binding protein (mrdA) {Salmonella typhimurium LT2 SGSC1412}	21.6631	16.0166	5.64651
STM2909	methyl-directed mismatch repair, recognize exocyclic adducts of (mutS) {Salmonella typhimurium LT2 SGSC1412}	19.0828	13.4203	5.66257
STM1742	ABC superfamily (atp-binding), oligopeptide transport protein (oppF) {Salmonella typhimurium LT2 SGSC1412}	24.7849	19.0034	5.78158
STM0370	putative protein in propionate catabolism (prpD) {Salmonella typhimurium LT2 SGSC1412}	21.8447	16.0292	5.81552
STM2891	surface presentation of antigens secretory proteins (spaO) {Salmonella typhimurium LT2 SGSC1412}	21.7759	15.9585	5.81738
STM3455	FKBP-type peptidyl prolyl cis-trans isomerase (rotamase) (slyD) {Salmonella typhimurium LT2 SGSC1412}	24.0724	18.2418	5.83059
STM0358	DNA restriction (DNA helicase (res) {Salmonella typhimurium LT2 SGSC1412}	19.0683	13.224	5.84428
STM1135	paral putative oxidoreductase (ycdW) {Salmonella typhimurium LT2 SGSC1412}	22.3713	16.4951	5.87615
STM1918	glutamate methyltransferase, response regulator for chemotaxis (cheR) {Salmonella typhimurium LT2 SGSC1412}	15.6617	9.78545	5.87625
STM2047	Propanediol utilization (pduL) {Salmonella typhimurium LT2 SGSC1412}	22.6092	16.7141	5.89511
STM1713	transcriptional regulator for cysteine regulon (LysR familiy) (cysB) {Salmonella typhimurium LT2 SGSC1412}	21.3017	15.2873	6.01437
STM3645	putative outer membrane lipoprotein (yiaD) {Salmonella typhimurium LT2 SGSC1412}	22.4987	16.4324	6.06633
STM3223	putative dehydrogenase (ygjR) {Salmonella typhimurium LT2 SGSC1412}	24.1505	18.0376	6.11287
STM3077	putative Zn-dependent proteases with possible chaperone function (yggG) {Salmonella typhimurium LT2 SGSC1412}	23.4781	17.3609	6.11722
STM4028	D-Tyr-tRNA(Tyr) deacylase (yihZ) {Salmonella typhimurium LT2 SGSC1412}	20.5646	14.4114	6.1532
STM1969	flagellar biosynthesis basal-body MS(membrane and supramembrane)-ring and (fliF) {Salmonella typhimurium LT2 SGSC1412}	17.3645	11.2084	6.15615
STM1916	chemotaxis regulator, transmits chemoreceptor signals to flagelllar (cheY) {Salmonella typhimurium LT2 SGSC1412}	16.2335	10.0253	6.20825
STM3341	stringent starvation protein B (sspB) {Salmonella typhimurium LT2 SGSC1412}	19.9072	13.5734	6.33382
STM1599	Periplasmic dipeptidase for D-ala-D-ala digestion in peptidoglycan (pdgL) {Salmonella typhimurium LT2 SGSC1412}	24.6785	18.3441	6.33436
STM3452	putative regulator (yheO) {Salmonella typhimurium LT2 SGSC1412}	20.3301	13.992	6.33814
STM3402	putative translation factor (yrdC) {Salmonella typhimurium LT2 SGSC1412}	20.9847	14.5957	6.38903
STM1598	putative regulatory protein, gntR family (ydcR) {Salmonella typhimurium LT2 SGSC1412}	24.1055	17.5733	6.53226
STM3511	putative Thioredoxin-like proteins and domain (yhgI) {Salmonella typhimurium LT2 SGSC1412}	19.1899	12.6296	6.56031
STM4292	response regulator in two-component regulatory system with (basR) {Salmonella typhimurium LT2 SGSC1412}	22.3069	15.7415	6.5654
STM3453	FKBP-type peptidyl-prolyl cis-trans isomerase (rotamase) (fkpA) {Salmonella typhimurium LT2 SGSC1412}	27.6274	21.0244	6.60305
STM3370	RNase G (cafA) {Salmonella typhimurium LT2 SGSC1412}	17.7689	11.1515	6.61739
STM0159	putative restriction endonuclease {Salmonella typhimurium LT2 SGSC1412}	18.6363	11.9505	6.6858
STM2995	protease III (ptr) {Salmonella typhimurium LT2 SGSC1412}	16.495	9.78545	6.70959
STM2556	dihydropteridine reductase 2 and nitric oxide dioxygenase (hmpA) {Salmonella typhimurium LT2 SGSC1412}	17.0015	10.176	6.82551
STM0602	putative glycerol dehydrogenase (ybdH) {Salmonella typhimurium LT2 SGSC1412}	17.5363	10.6915	6.84472
STM3997	periplasmic protein disulfide isomerase I (dsbA) {Salmonella typhimurium LT2 SGSC1412}	23.6113	16.7408	6.87049
STM0226	UDP-3-O-(3-hydroxymyristoyl)-glucosamine n-acyltransferase (lpxD) {Salmonella typhimurium LT2 SGSC1412}	16.9784	10.0799	6.89851
STM4467	putative arginine deiminase {Salmonella typhimurium LT2 SGSC1412}	23.1991	16.2799	6.91919
STM2299	paral putative transformylase (yfbG) {Salmonella typhimurium LT2 SGSC1412}	22.9061	15.8941	7.01205
STM4495	putative type II restriction enzyme, methylase subunit {Salmonella typhimurium LT2 SGSC1412}	18.1105	11.0956	7.01491
STM4044	putative iron-containing alcohol dehydrogenase {Salmonella typhimurium LT2 SGSC1412}	17.827	10.7437	7.08329
STM3360	repressor of arg regulon (ArgR familiy) (argR) {Salmonella typhimurium LT2 SGSC1412}	19.8749	12.7736	7.10127
STM2043	Propanediol utilization: diol dehydratase reactivation (pduG) {Salmonella typhimurium LT2 SGSC1412}	23.1405	15.9977	7.14282
STM1572	new outer membrane protein predicted bacterial porin (nmpC) {Salmonella typhimurium LT2 SGSC1412}	22.5424	15.3856	7.15682
STM4587	putative periplasmic protein (creA) {Salmonella typhimurium LT2 SGSC1412}	19.7863	12.613	7.17335
PSLT103	conjugative transfer: surface exclusion (traT) {Salmonella typhimurium LT2 SGSC1412}	22.914	15.6996	7.21435
STM3697	putative mandelate racemase / muconate lactonizing enzyme {Salmonella typhimurium LT2 SGSC1412}	21.9464	14.6595	7.28695
STM2061	DNA gyrase inhibitor (sbmC) {Salmonella typhimurium LT2 SGSC1412}	17.8038	10.4742	7.32954
STM1330	putative DNA/RNA non-specific endonuclease {Salmonella typhimurium LT2 SGSC1412}	22.4382	15.1011	7.33708
STM4465	putative ornithine carbamoyltransferase {Salmonella typhimurium LT2 SGSC1412}	24.9096	17.4251	7.48449
STM3218	putative acetylornithine aminotransferase (oat) {Salmonella typhimurium LT2 SGSC1412}	17.7038	10.1401	7.56374
STM4249	non-specific acid phosphatase/phosphotransferase, class B (aphA) {Salmonella typhimurium LT2 SGSC1412}	27.1363	19.5332	7.60304
STM4540	putative glucosamine-fructose-6-phosphate aminotransferase {Salmonella typhimurium LT2 SGSC1412}	20.4282	12.7992	7.62903
STM1299	glutamate dehydrogenase, NADP-specific (gdhA) {Salmonella typhimurium LT2 SGSC1412}	24.5235	16.8612	7.66232
STM0607	periplasmic disulfide isomerase, thiol-disulphide oxidase (dsbG) {Salmonella typhimurium LT2 SGSC1412}	20.3572	12.5575	7.79974
STM0357	DNA methylase restriction system (mod) {Salmonella typhimurium LT2 SGSC1412}	21.1646	13.296	7.86863
STM2392	lipoprotein precursor (vacJ) {Salmonella typhimurium LT2 SGSC1412}	19.8108	11.9086	7.90218
STM1222	ABC superfamily (peri_perm), spermidine/putrescine transporter (potD) {Salmonella typhimurium LT2 SGSC1412}	23.3259	15.3973	7.92852
STM1475	response regulator in two-component regulatory system with (rstA) {Salmonella typhimurium LT2 SGSC1412}	23.3871	15.3704	8.01663
STM3107	putative periplasmic protein (yggN) {Salmonella typhimurium LT2 SGSC1412}	23.167	15.1337	8.03329
STM3305	octaprenyl diphosphate synthase (ispB) {Salmonella typhimurium LT2 SGSC1412}	19.4425	11.3405	8.102
STM3635	putative membrane-associated, metal-dependent hydrolase (yhjW) {Salmonella typhimurium LT2 SGSC1412}	18.8691	10.7177	8.15135
STM1398	Secretion system effector (sseB) {Salmonella typhimurium LT2 SGSC1412}	18.4346	10.2206	8.21398
STM1344	putative Diguanylate cyclase/phosphodiesterase domain 1 (ydiV) {Salmonella typhimurium LT2 SGSC1412}	18.2211	9.93301	8.28811
STM4026	paral putative enzyme (yihX) {Salmonella typhimurium LT2 SGSC1412}	21.6336	13.2895	8.34407
STM1548	putative S-adenosylmethionine:tRNA-ribosyltransferase-isomerase {Salmonella typhimurium LT2 SGSC1412}	20.9773	12.581	8.39631
STM2330	NADH dehydrogenase transcriptional repressor (LysR family) (lrhA) {Salmonella typhimurium LT2 SGSC1412}	18.4825	10.0081	8.4744
STM0997	putative Metallo-beta-lactamase (ycbL) {Salmonella typhimurium LT2 SGSC1412}	22.0469	13.3819	8.66502
STM3967	putative dienelactone hydrolase family (dlhH) {Salmonella typhimurium LT2 SGSC1412}	24.8168	16.1425	8.67431
STM0664	ABC superfamily (membrane), glutamate/aspartate transporter (gltJ) {Salmonella typhimurium LT2 SGSC1412}	25.6429	16.9595	8.68346
STM3613	putative Zn-dependent peptidase (yhjJ) {Salmonella typhimurium LT2 SGSC1412}	25.3398	16.3668	8.97295
STM2444	ABC superfamily (bind_prot), thiosulfate transport protein (cysP) {Salmonella typhimurium LT2 SGSC1412}	18.8225	9.78545	9.03702
STM1269	putative chorismate mutase {Salmonella typhimurium LT2 SGSC1412}	19.0005	9.7868	9.21374
STM2638	anti sigma E (sigma 24) factor, negative (rseB) {Salmonella typhimurium LT2 SGSC1412}	21.4136	11.2666	10.147
STM3203	putative SH3 domain protein (ygiM) {Salmonella typhimurium LT2 SGSC1412}	20.8081	9.78545	11.0227
STM2246	response regulator in two-component regulatory system with (narP) {Salmonella typhimurium LT2 SGSC1412}	22.4267	11.3347	11.0921

## Sheet: 5. Stat_Hfq
Protein	Description	hfq	wt	Fold Change
PSLT046	putative carbonic anhydrase {Salmonella typhimurium LT2 SGSC1412}	19.99	10.4185	9.57152
PSLT048	alpha-helical coiled coil protein (tlpA) {Salmonella typhimurium LT2 SGSC1412}	16.428	10.0498	6.37815
STM0043	30S ribosomal subunit protein S20 (rpsT) {Salmonella typhimurium LT2 SGSC1412}	18.8033	22.9154	-4.11209
STM0066	carbamoyl-phosphate synthetase, glutamine-hydrolysing small subunit (carA) {Salmonella typhimurium LT2 SGSC1412}	16.35	20.9559	-4.60595
STM0067	carbamoyl-phosphate synthase, large subunit (carB) {Salmonella typhimurium LT2 SGSC1412}	15.799	20.0127	-4.2137
STM0092	peptidyl-prolyl cis-trans isomerase, survival protein (surA) {Salmonella typhimurium LT2 SGSC1412}	24.1704	20.4131	3.75725
STM0153	pyruvate dehydrogenase, dihydrolipoyltransacetylase component (aceF) {Salmonella typhimurium LT2 SGSC1412}	18.7442	22.4588	-3.71463
STM0209	periplasmic serine protease Do, heat shock protein (htrA) {Salmonella typhimurium LT2 SGSC1412}	28.6118	22.8366	5.77526
STM0225	histone-like protein, located in outer membrane (hlpA) {Salmonella typhimurium LT2 SGSC1412}	25.9207	22.4312	3.48951
STM0226	UDP-3-O-(3-hydroxymyristoyl)-glucosamine n-acyltransferase (lpxD) {Salmonella typhimurium LT2 SGSC1412}	18.2605	10.196	8.06455
STM0318	putative hydrolase of the alpha/beta superfamily (yafA) {Salmonella typhimurium LT2 SGSC1412}	11.4947	18.4953	-7.00064
STM0397	response regulator in two-component regulatory system with (phoB) {Salmonella typhimurium LT2 SGSC1412}	14.1209	20.3959	-6.27501
STM0407	preprotein translocase, IISP family, part of the (secD) {Salmonella typhimurium LT2 SGSC1412}	19.3163	22.9137	-3.59748
STM0421	putative oxidoreductase / K + channel protein (yajO) {Salmonella typhimurium LT2 SGSC1412}	13.7287	20.427	-6.69833
STM0451	DNA-binding protein HU-beta, NS1 (HU-1) (hupB) {Salmonella typhimurium LT2 SGSC1412}	26.9358	25.9757	0.960153
STM0465	glycoprotein/polysaccharide metabolism (ybaY) {Salmonella typhimurium LT2 SGSC1412}	23.6654	28.3309	-4.66551
STM0476	acridine efflux pump (acrA) {Salmonella typhimurium LT2 SGSC1412}	12.7706	19.3473	-6.57665
STM0585	outer membrane porin, receptor for ferric enterobactin (fepA) {Salmonella typhimurium LT2 SGSC1412}	17.2642	20.2291	-2.9649
STM0589	ferric enterobactin (enterochelin) transporter (fepE) {Salmonella typhimurium LT2 SGSC1412}	18.3135	20.8554	-2.54193
STM0615	putative dehydrogenase (ybdR) {Salmonella typhimurium LT2 SGSC1412}	11.9439	22.0867	-10.1428
STM0617	RNase I, cleaves phosphodiester bond between any (rna) {Salmonella typhimurium LT2 SGSC1412}	21.2312	16.5356	4.69551
STM0631	putative hydrolase (ybeM) {Salmonella typhimurium LT2 SGSC1412}	11.4131	18.7335	-7.32038
STM0637	D-alanyl-D-alanine carboxypeptidase, penicillin-binding protein 5 (dacA) {Salmonella typhimurium LT2 SGSC1412}	19.6026	20.3045	-0.701869
STM0684	glucosamine-6-phosphate deaminase (nagB) {Salmonella typhimurium LT2 SGSC1412}	21.7967	25.604	-3.80725
STM0737	2-oxoglutarate dehydrogenase (dihydrolipoyltranssuccinase E2 component) (sucB) {Salmonella typhimurium LT2 SGSC1412}	22.0865	23.7845	-1.69795
STM0788	formimionoglutamate hydrolase (hutG) {Salmonella typhimurium LT2 SGSC1412}	17.8209	11.4514	6.3695
STM0798	UvrB with UvrAC is a DNA excision (uvrB) {Salmonella typhimurium LT2 SGSC1412}	20.776	26.2507	-5.47467
STM0800	leucine-rich repeat protein (slrP) {Salmonella typhimurium LT2 SGSC1412}	19.6388	21.9869	-2.34811
STM0830	ABC superfamily (bind_prot), glutamine high-affinity transporter (glnH) {Salmonella typhimurium LT2 SGSC1412}	26.0927	18.1795	7.91316
STM0831	stress response DNA-binding protein starvation induced resistance (dps) {Salmonella typhimurium LT2 SGSC1412}	23.5767	26.1989	-2.62222
STM0935	pyruvate dehydrogenase/oxidase FAD and thiamine PPi cofactors (poxB) {Salmonella typhimurium LT2 SGSC1412}	12.6986	21.8795	-9.18086
STM0941	paral putative membrane protein (ybjY) {Salmonella typhimurium LT2 SGSC1412}	19.8718	16.3407	3.53116
STM0950	Homolog of slsA in STM {Salmonella typhimurium LT2 SGSC1412}	18.6794	24.1132	-5.43379
STM0997	putative Metallo-beta-lactamase (ycbL) {Salmonella typhimurium LT2 SGSC1412}	21.0241	12.9008	8.12332
STM1044	Gifsy-2 prophage: superoxide dismutase precursor (Cu-Zn) (sodC) {Salmonella typhimurium LT2 SGSC1412}	25.4685	22.0788	3.38969
STM1117	glucose-1-phosphatase (agp) {Salmonella typhimurium LT2 SGSC1412}	26.1838	22.4058	3.77801
STM1119	trp-repressor binding protein (wraB) {Salmonella typhimurium LT2 SGSC1412}	20.4762	24.0928	-3.61661
STM1123	putative periplasmic protein {Salmonella typhimurium LT2 SGSC1412}	18.7377	10.4467	8.29108
STM1136	putative Histidinol phosphatase and related hydrolases of (ycdX) {Salmonella typhimurium LT2 SGSC1412}	18.5383	20.5788	-2.04048
STM1165	glutaredoxin 2 (grxB) {Salmonella typhimurium LT2 SGSC1412}	22.7482	25.901	-3.15283
STM1168	putative cytoplasmic protein (yceH) {Salmonella typhimurium LT2 SGSC1412}	21.3335	13.0154	8.31813
STM1177	flagellar biosynthesis, hook protein (flgE) {Salmonella typhimurium LT2 SGSC1412}	10.0498	13.1675	-3.11769
STM1205	putative protein kinase C inhibitor (ycfF) {Salmonella typhimurium LT2 SGSC1412}	17.1264	17.825	-0.698544
STM1207	putative outer membrane lipoprotein (ycfM) {Salmonella typhimurium LT2 SGSC1412}	19.4718	22.2034	-2.73164
STM1209	putative glycosyl hydrolase (nagZ) {Salmonella typhimurium LT2 SGSC1412}	13.321	18.2333	-4.91228
STM1210	putative esterase (ycfP) {Salmonella typhimurium LT2 SGSC1412}	19.5455	21.2765	-1.73104
STM1231	response regulator in two-component regulatory system with (phoP) {Salmonella typhimurium LT2 SGSC1412}	25.8856	22.3427	3.54289
STM1232	adenylosuccinate lyase (purB) {Salmonella typhimurium LT2 SGSC1412}	22.5118	24.5038	-1.99198
STM1251	putative molecular chaperone (small heat shock protein) {Salmonella typhimurium LT2 SGSC1412}	22.5236	29.0563	-6.5327
STM1299	glutamate dehydrogenase, NADP-specific (gdhA) {Salmonella typhimurium LT2 SGSC1412}	14.732	12.4918	2.24025
STM1303	succinylornithine transaminase, also has acetylornitine transaminase activity (astC) {Salmonella typhimurium LT2 SGSC1412}	19.9636	22.6225	-2.65894
STM1304	arginine succinyltransferase (astA) {Salmonella typhimurium LT2 SGSC1412}	10.5339	20.446	-9.91213
STM1305	succinylglutamic semialdehyde dehydrogenase (astD) {Salmonella typhimurium LT2 SGSC1412}	14.7136	23.9801	-9.26653
STM1306	succinylarginine dihydrolase (astB) {Salmonella typhimurium LT2 SGSC1412}	15.0016	22.053	-7.05134
STM1318	catalase hydroperoxidase HPII(III), RpoS dependent (katE) {Salmonella typhimurium LT2 SGSC1412}	21.012	24.3232	-3.31126
STM1320	part of a kinase, putative domain shared (ydjN) {Salmonella typhimurium LT2 SGSC1412}	16.1012	10.0498	6.05137
STM1326	6-phosphofructokinase II (pfkB) {Salmonella typhimurium LT2 SGSC1412}	22.3357	24.5058	-2.17009
STM1330	putative DNA/RNA non-specific endonuclease {Salmonella typhimurium LT2 SGSC1412}	13.5325	19.5463	-6.01382
STM1341	ABC superfamily (binding protein), vitamin B12 transport (btuE) {Salmonella typhimurium LT2 SGSC1412}	20.0366	23.4295	-3.39292
STM1365	paral putative oxidase (ydiJ) {Salmonella typhimurium LT2 SGSC1412}	12.8802	19.6922	-6.81194
STM1373	selenocysteine lyase (sufS) {Salmonella typhimurium LT2 SGSC1412}	15.7307	19.8004	-4.06973
STM1375	putative LysM domain (ynhG) {Salmonella typhimurium LT2 SGSC1412}	10.6465	20.6415	-9.99496
STM1378	pyruvate kinase I (formerly F), fructose stimulated (pykF) {Salmonella typhimurium LT2 SGSC1412}	22.6172	25.3107	-2.69359
STM1426	riboflavin synthase, alpha chain (ribE) {Salmonella typhimurium LT2 SGSC1412}	22.0607	20.1253	1.9354
STM1433	putative glutaredoxin protein (ydhD) {Salmonella typhimurium LT2 SGSC1412}	20.9504	18.6609	2.28944
STM1440	copper/zinc superoxide dismutase (sodC) {Salmonella typhimurium LT2 SGSC1412}	22.933	24.9764	-2.04336
STM1444	transcriptional regulator for hemolysin (MarR family) (slyA) {Salmonella typhimurium LT2 SGSC1412}	23.8155	21.4556	2.3599
STM1466	putative periplasmic protein (ydgA) {Salmonella typhimurium LT2 SGSC1412}	14.9172	19.6449	-4.72768
STM1468	fumarase A (fumarate hydratase class I), aerobic (fumA) {Salmonella typhimurium LT2 SGSC1412}	21.5329	17.9557	3.57715
STM1469	fumarase C (fumarate hydratase Class II) (fumC) {Salmonella typhimurium LT2 SGSC1412}	20.2721	24.3522	-4.08007
STM1479	pyridine nucleotide transhydrogenase (proton pump), alpha subunit (pntA) {Salmonella typhimurium LT2 SGSC1412}	16.4551	21.1379	-4.68273
STM1513	putative cytoplasmic protein {Salmonella typhimurium LT2 SGSC1412}	13.9631	20.6251	-6.66201
STM1514	putative Competence-damaged protein (ydeJ) {Salmonella typhimurium LT2 SGSC1412}	10.0498	19.5877	-9.5379
STM1558	putative glycosyl hydrolase {Salmonella typhimurium LT2 SGSC1412}	14.3424	23.839	-9.49662
STM1559	putative glycosyl hydrolase {Salmonella typhimurium LT2 SGSC1412}	14.1145	22.5545	-8.43999
STM1560	putative alpha amylase {Salmonella typhimurium LT2 SGSC1412}	10.3137	20.3162	-10.0024
STM1567	alcohol dehydrogenase, propanol preferring (adhP) {Salmonella typhimurium LT2 SGSC1412}	24.5822	26.3703	-1.78814
STM1578	nitrate reductase 2, beta subunit (narY) {Salmonella typhimurium LT2 SGSC1412}	10.0498	17.7599	-7.71003
STM1589	putative NADP-dependent oxidoreductase (yncB) {Salmonella typhimurium LT2 SGSC1412}	18.544	24.0469	-5.50296
STM1597	putative aldehyde dehydrogenase (ydcW) {Salmonella typhimurium LT2 SGSC1412}	20.8036	23.6842	-2.88062
STM1599	Periplasmic dipeptidase for D-ala-D-ala digestion in peptidoglycan (pdgL) {Salmonella typhimurium LT2 SGSC1412}	24.7119	17.1321	7.57983
STM1627	alcohol dehydrogenase class III {Salmonella typhimurium LT2 SGSC1412}	19.3365	22.7428	-3.40622
STM1638	putative SAM-dependent methyltransferases {Salmonella typhimurium LT2 SGSC1412}	15.062	19.7304	-4.6684
STM1640	putative inner membrane protein (ydcF) {Salmonella typhimurium LT2 SGSC1412}	16.8171	20.1861	-3.36905
STM1647	fermentative D-lactate dehydrogenase, NAD-dependent (ldhA) {Salmonella typhimurium LT2 SGSC1412}	21.329	24.5892	-3.26011
STM1682	thiol peroxidase (tpx) {Salmonella typhimurium LT2 SGSC1412}	27.6321	23.6761	3.95607
STM1690	phage shock protein negative regulatory gene for (pspA) {Salmonella typhimurium LT2 SGSC1412}	21.2749	15.898	5.37691
STM1712	aconitate hydratase 1 (acnA) {Salmonella typhimurium LT2 SGSC1412}	23.9781	25.1655	-1.18735
STM1716	putative peptidase (sohB) {Salmonella typhimurium LT2 SGSC1412}	26.6726	24.2282	2.44435
STM1720	putative translation factor (yciO) {Salmonella typhimurium LT2 SGSC1412}	20.055	22.2842	-2.2292
STM1729	putative cytoplasmic protein (yciF) {Salmonella typhimurium LT2 SGSC1412}	15.8996	28.5271	-12.6274
STM1730	putative cytoplasmic protein (yciE) {Salmonella typhimurium LT2 SGSC1412}	16.2295	28.7849	-12.5554
STM1731	putative catalase {Salmonella typhimurium LT2 SGSC1412}	19.2325	27.9181	-8.68559
STM1743	ABC superfamily (atp-binding), oligopeptide transport protein (oppD) {Salmonella typhimurium LT2 SGSC1412}	23.3593	19.097	4.26232
STM1746	ABC superfamily (periplasm), oligopeptide transport protein with (oppA) {Salmonella typhimurium LT2 SGSC1412}	27.1317	21.9877	5.14406
STM1749	iron-dependent alcohol dehydrogenase of the multifunctional alcohol (adhE) {Salmonella typhimurium LT2 SGSC1412}	24.0939	26.8537	-2.75986
STM1756	formyltetrahydrofolate hydrolase (purU) {Salmonella typhimurium LT2 SGSC1412}	22.1808	18.5294	3.65137
STM1770	cation transport regulator (chaB) {Salmonella typhimurium LT2 SGSC1412}	14.4789	21.8041	-7.32518
STM1784	putative GTP-binding protein (ychF) {Salmonella typhimurium LT2 SGSC1412}	19.2272	21.6488	-2.42159
STM1796	trehalase, periplasmic (treA) {Salmonella typhimurium LT2 SGSC1412}	21.1227	25.4465	-4.32381
STM1803	D-amino acid dehydrogenase subunit (dadA) {Salmonella typhimurium LT2 SGSC1412}	21.1806	22.5688	-1.38822
STM1809	putative cytoplasmic protein {Salmonella typhimurium LT2 SGSC1412}	22.6267	23.6452	-1.01849
STM1849	putative inner membrane protein {Salmonella typhimurium LT2 SGSC1412}	14.1633	19.251	-5.08763
STM1873	putative periplasmic or exported protein {Salmonella typhimurium LT2 SGSC1412}	21.5518	20.4777	1.07405
STM1888	pyruvate kinase II, glucose stimulated (pykA) {Salmonella typhimurium LT2 SGSC1412}	23.9858	21.5066	2.47911
STM1919	methyl accepting chemotaxis protein II, aspartate sensor-receptor (cheM) {Salmonella typhimurium LT2 SGSC1412}	19.7211	23.4084	-3.68732
STM1920	purine-binding chemotaxis protein regulation (cheW) {Salmonella typhimurium LT2 SGSC1412}	11.2581	18.1977	-6.9396
STM1928	trehalose-6-phosphate synthase (otsA) {Salmonella typhimurium LT2 SGSC1412}	10.6344	17.5543	-6.91988
STM1929	trehalose-6-phosphate phophatase, biosynthetic (otsB) {Salmonella typhimurium LT2 SGSC1412}	16.8398	22.2641	-5.42431
STM1959	flagellar biosynthesis flagellin, filament structural protein (fliC) {Salmonella typhimurium LT2 SGSC1412}	22.4595	26.561	-4.10155
STM1960	flagellar biosynthesis filament capping protein; enables filament (fliD) {Salmonella typhimurium LT2 SGSC1412}	10.0498	13.6604	-3.61054
STM2009	AMP nucleosidase (amn) {Salmonella typhimurium LT2 SGSC1412}	19.6339	13.7447	5.88919
STM2016	nicotinate-nucleotide dimethylbenzimidazole-P phophoribosyl transferase (cobT) {Salmonella typhimurium LT2 SGSC1412}	25.3593	20.3333	5.02602
STM2029	synthesis of vitamin B12 adenosyl cobalamide precursor (cbiF) {Salmonella typhimurium LT2 SGSC1412}	24.167	16.558	7.60905
STM2038	Propanediol utilization: polyhedral bodies (pduA) {Salmonella typhimurium LT2 SGSC1412}	25.4369	10.7557	14.6812
STM2040	Propanediol utilization: dehydratase, large subunit (pduC) {Salmonella typhimurium LT2 SGSC1412}	27.5794	16.5664	11.013
STM2041	Propanediol utilization: dehydratase, medium subunit (pduD) {Salmonella typhimurium LT2 SGSC1412}	23.5414	10.5534	12.988
STM2042	Propanediol utilization: dehydratase, small subunit (pduE) {Salmonella typhimurium LT2 SGSC1412}	23.105	11.0213	12.0837
STM2043	Propanediol utilization: diol dehydratase reactivation (pduG) {Salmonella typhimurium LT2 SGSC1412}	21.2752	12.0237	9.25145
STM2045	Propanediol utilization: polyhedral bodies (pduJ) {Salmonella typhimurium LT2 SGSC1412}	28.1487	16.6112	11.5375
STM2047	Propanediol utilization (pduL) {Salmonella typhimurium LT2 SGSC1412}	20.8292	11.591	9.23823
STM2051	Propanediol utilization: CoA-dependent propionaldehyde dehydrogenase (pduP) {Salmonella typhimurium LT2 SGSC1412}	28.1782	15.8046	12.3736
STM2052	Propanediol utilization: propanol dehydrogenase (pduQ) {Salmonella typhimurium LT2 SGSC1412}	18.0984	10.0498	8.04852
STM2054	Propanediol utilization: polyhedral bodies (pduT) {Salmonella typhimurium LT2 SGSC1412}	21.96	11.1053	10.8548
STM2083	LPS side chain defect: phosphomannomutase (rfbK) {Salmonella typhimurium LT2 SGSC1412}	20.1384	16.8773	3.26109
STM2095	dTDP-glucose pyrophosphorylase (rfbA) {Salmonella typhimurium LT2 SGSC1412}	10.0498	15.229	-5.17918
STM2098	putative glucose-1-phosphate uridylyltransferase (UDP-glucose pyrophosphorylase), non-catalytic subunit (galF) {Salmonella typhimurium LT2 SGSC1412}	20.8133	23.9448	-3.13145
STM2141	3-oxoacyl-[acyl-carrier-protein] synthase I (fbaB) {Salmonella typhimurium LT2 SGSC1412}	22.9489	25.9839	-3.03505
STM2165	putative ABC superfamily (bind_prot) transport protein (possibly (yehZ) {Salmonella typhimurium LT2 SGSC1412}	16.0433	22.8139	-6.77055
STM2171	putative oxidoreductase (yohF) {Salmonella typhimurium LT2 SGSC1412}	13.8135	24.0746	-10.2611
STM2190	ABC superfamily (peri_perm), galactose transport protein (mglB) {Salmonella typhimurium LT2 SGSC1412}	26.0604	23.3371	2.72324
STM2206	phosphoenolpyruvate-dependent sugar phosphotransferase system, EIIA 2 (fruF) {Salmonella typhimurium LT2 SGSC1412}	19.7038	20.8547	-1.15094
STM2282	glycerophosphodiester phosphodiesterase, periplasmic (glpQ) {Salmonella typhimurium LT2 SGSC1412}	21.6178	17.8307	3.78704
STM2297	putative DegT/DnrJ/EryC1/StrS family (yfbE) {Salmonella typhimurium LT2 SGSC1412}	24.2253	20.6192	3.60607
STM2299	paral putative transformylase (yfbG) {Salmonella typhimurium LT2 SGSC1412}	19.5908	15.263	4.32782
STM2311	putative inner membrane protein (elaB) {Salmonella typhimurium LT2 SGSC1412}	10.7623	22.3199	-11.5576
STM2327	NADH dehydrogenase I chain B (nuoB) {Salmonella typhimurium LT2 SGSC1412}	12.055	17.0398	-4.98474
STM2338	phosphotransacetylase (pta) {Salmonella typhimurium LT2 SGSC1412}	21.0047	23.2764	-2.27177
STM2384	chorismate synthase (aroC) {Salmonella typhimurium LT2 SGSC1412}	23.2281	18.8396	4.38843
STM2405	putative thiamine pyrophosphate enzymes {Salmonella typhimurium LT2 SGSC1412}	10.1395	20.2244	-10.0849
STM2430	subunit of cysteine synthase A and O-acetylserine (cysK) {Salmonella typhimurium LT2 SGSC1412}	25.8641	23.7544	2.1097
STM2473	transaldolase A (talA) {Salmonella typhimurium LT2 SGSC1412}	22.4469	25.0855	-2.63867
STM2482	putative glutaredoxin family (yffB) {Salmonella typhimurium LT2 SGSC1412}	16.6344	10.672	5.96231
STM2494	putative inner membrane or exported {Salmonella typhimurium LT2 SGSC1412}	20.3815	17.3243	3.05722
STM2495	putative arsenate reductase (yfgD) {Salmonella typhimurium LT2 SGSC1412}	25.4785	19.929	5.5495
STM2498	uracil phosphoribosyltransferase (upp) {Salmonella typhimurium LT2 SGSC1412}	21.5727	23.1701	-1.59743
STM2511	IMP dehydrogenase (guaB) {Salmonella typhimurium LT2 SGSC1412}	18.5956	22.0529	-3.45725
STM2524	paral putative membrane protein (yfgA) {Salmonella typhimurium LT2 SGSC1412}	13.0348	18.5833	-5.5485
STM2543	putative aminotransferase class-V (nifS) {Salmonella typhimurium LT2 SGSC1412}	20.5354	12.1272	8.40823
STM2583	GTP-binding elongation factor (lepA) {Salmonella typhimurium LT2 SGSC1412}	14.8502	19.3005	-4.45031
STM2676	30S ribosomal subunit protein S16 (rpsP) {Salmonella typhimurium LT2 SGSC1412}	18.8079	23.9664	-5.15847
STM2771	Flagellar synthesis: phase 2 flagellin (filament structural (fljB) {Salmonella typhimurium LT2 SGSC1412}	23.6827	26.1333	-2.45066
STM2795	putative LysM domain (ygaU) {Salmonella typhimurium LT2 SGSC1412}	16.5394	26.5279	-9.98845
STM2817	quorum sensing protein, produces autoinducer - acyl-homoserine (luxS) {Salmonella typhimurium LT2 SGSC1412}	18.8809	23.1908	-4.30997
STM2818	gamma-glutamate-cysteine ligase (gshA) {Salmonella typhimurium LT2 SGSC1412}	14.1916	19.9918	-5.80016
STM2861	Salmonella iron transporter: fur regulated (sitA) {Salmonella typhimurium LT2 SGSC1412}	18.6976	23.7167	-5.01914
STM2862	Salmonella iron transporter: fur regulated (sitB) {Salmonella typhimurium LT2 SGSC1412}	16.8334	24.6472	-7.8138
STM2871	cell invasion protein lipoprotein, may link inner (prgK) {Salmonella typhimurium LT2 SGSC1412}	17.8314	22.651	-4.81958
STM2873	cell invasion protein cytoplasmic (prgI) {Salmonella typhimurium LT2 SGSC1412}	18.9095	22.4376	-3.52809
STM2882	cell invasion protein (sipA) {Salmonella typhimurium LT2 SGSC1412}	21.6685	19.328	2.34055
STM2952	enolase (eno) {Salmonella typhimurium LT2 SGSC1412}	24.7107	26.4731	-1.76242
STM2969	putative nucleotide binding (ygdH) {Salmonella typhimurium LT2 SGSC1412}	20.9111	17.8146	3.09652
STM3053	glycine cleavage complex protein P, glycine decarboxylase (gcvP) {Salmonella typhimurium LT2 SGSC1412}	23.4565	20.9803	2.4762
STM3054	glycine cleavage complex protein H, carrier of (gcvH) {Salmonella typhimurium LT2 SGSC1412}	24.6389	23.2111	1.42774
STM3062	D-3-phosphoglycerate dehydrogenase (serA) {Salmonella typhimurium LT2 SGSC1412}	22.9694	19.5725	3.39687
STM3063	ribosephosphate isomerase, constitutive (rpiA) {Salmonella typhimurium LT2 SGSC1412}	21.8016	23.3018	-1.5002
STM3065	putative periplasmic immunogenic protein (yggE) {Salmonella typhimurium LT2 SGSC1412}	15.9818	25.2402	-9.25838
STM3069	phosphoglycerate kinase (pgk) {Salmonella typhimurium LT2 SGSC1412}	23.6695	25.8122	-2.1426
STM3077	putative Zn-dependent proteases with possible chaperone function (yggG) {Salmonella typhimurium LT2 SGSC1412}	22.7371	13.9543	8.78282
STM3078	agmatinase (speB) {Salmonella typhimurium LT2 SGSC1412}	21.0297	24.0752	-3.04545
STM3086	arginine decarboxylase (speA) {Salmonella typhimurium LT2 SGSC1412}	10.5744	18.0762	-7.50176
STM3107	putative periplasmic protein (yggN) {Salmonella typhimurium LT2 SGSC1412}	24.2248	17.551	6.67375
STM3157	putative oxidoreductase (yghA) {Salmonella typhimurium LT2 SGSC1412}	20.8912	26.7137	-5.82249
STM3172	suppressor of ftsI, putative periplasmic protein (sufI) {Salmonella typhimurium LT2 SGSC1412}	19.0686	17.1664	1.90221
STM3176	putative outer membrane protein (ygiW) {Salmonella typhimurium LT2 SGSC1412}	11.3394	20.1578	-8.81847
STM3186	outer membrane channel specific tolerance to colicin (tolC) {Salmonella typhimurium LT2 SGSC1412}	15.131	21.7115	-6.58058
STM3196	putative cytoplasmic protein (yqiC) {Salmonella typhimurium LT2 SGSC1412}	19.4395	21.9483	-2.50875
STM3204	tRNA nucleotidyl transferase (cca) {Salmonella typhimurium LT2 SGSC1412}	20.5592	17.5772	2.98201
STM3209	30S ribosomal subunit protein S21 (rpsU) {Salmonella typhimurium LT2 SGSC1412}	17.2989	21.2993	-4.00047
STM3217	aerotaxis sensor receptor, senses cellular redox state (aer) {Salmonella typhimurium LT2 SGSC1412}	16.3979	19.7021	-3.30417
STM3218	putative acetylornithine aminotransferase (oat) {Salmonella typhimurium LT2 SGSC1412}	21.6483	13.1997	8.44859
STM3229	putative inner membrane protein (yqjD) {Salmonella typhimurium LT2 SGSC1412}	20.0715	28.382	-8.31049
STM3233	putative glutathione S-transferase (yqjG) {Salmonella typhimurium LT2 SGSC1412}	13.8324	20.4777	-6.64532
STM3269	putative intracellular proteinase (yhbO) {Salmonella typhimurium LT2 SGSC1412}	18.2209	25.3858	-7.16491
STM3299	transcription elongation factor, cleaves 3 nucleotide of (greA) {Salmonella typhimurium LT2 SGSC1412}	21.3284	14.4588	6.86964
STM3303	50S ribosomal subunit protein L27 (rpmA) {Salmonella typhimurium LT2 SGSC1412}	10.2769	17.3718	-7.09488
STM3315	putative polysialic acid capsule expression protein (yrbH) {Salmonella typhimurium LT2 SGSC1412}	20.1124	17.4851	2.62724
STM3318	putative ABC superfamily (bind_prot) transport protein (yhbN) {Salmonella typhimurium LT2 SGSC1412}	21.8768	17.8309	4.04594
STM3322	sugar specific PTS family, enzyme IIA, also (ptsN) {Salmonella typhimurium LT2 SGSC1412}	22.3771	17.4711	4.90598
STM3334	putative cytosine deaminase {Salmonella typhimurium LT2 SGSC1412}	18.7001	22.2206	-3.52046
STM3339	N-acetylneuraminate lyase (aldolase) (nanA) {Salmonella typhimurium LT2 SGSC1412}	17.7934	22.9277	-5.13429
STM3374	rod shape-determining protein HSP70 class molecular chaperones (mreB) {Salmonella typhimurium LT2 SGSC1412}	23.728	19.6977	4.0303
STM3406	peptide deformylase (def) {Salmonella typhimurium LT2 SGSC1412}	18.5687	10.7773	7.79139
STM3416	30S ribosomal subunit protein S4 (rpsD) {Salmonella typhimurium LT2 SGSC1412}	22.6064	24.168	-1.56155
STM3417	30S ribosomal subunit protein S11 (rpsK) {Salmonella typhimurium LT2 SGSC1412}	21.82	25.1425	-3.32255
STM3418	30S ribosomal subunit protein S13 (rpsM) {Salmonella typhimurium LT2 SGSC1412}	22.9288	24.38	-1.45118
STM3422	50S ribosomal subunit protein L30 (rpmD) {Salmonella typhimurium LT2 SGSC1412}	14.3318	22.0175	-7.68567
STM3430	50S ribosomal subunit protein L14 (rplN) {Salmonella typhimurium LT2 SGSC1412}	20.8998	24.0699	-3.17006
STM3434	30S ribosomal subunit protein S3 (rpsC) {Salmonella typhimurium LT2 SGSC1412}	23.2035	24.9903	-1.78675
STM3435	50S ribosomal subunit protein L22 (rplV) {Salmonella typhimurium LT2 SGSC1412}	19.4547	24.1038	-4.64909
STM3438	50S ribosomal subunit protein L23 (rplW) {Salmonella typhimurium LT2 SGSC1412}	18.3826	21.8294	-3.44682
STM3441	30S ribosomal subunit protein S10 (rpsJ) {Salmonella typhimurium LT2 SGSC1412}	22.275	23.8272	-1.55217
STM3443	bacterioferrin, an iron storage homoprotein (bfr) {Salmonella typhimurium LT2 SGSC1412}	26.321	18.1239	8.19715
STM3447	30S ribosomal subunit protein S7, initiates assembly (rpsG) {Salmonella typhimurium LT2 SGSC1412}	23.6398	24.3784	-0.73858
STM3452	putative regulator (yheO) {Salmonella typhimurium LT2 SGSC1412}	18.9426	10.9752	7.96746
STM3453	FKBP-type peptidyl-prolyl cis-trans isomerase (rotamase) (fkpA) {Salmonella typhimurium LT2 SGSC1412}	27.902	21.1689	6.73311
STM3464	putative phosphoribulokinase (prkB) {Salmonella typhimurium LT2 SGSC1412}	20.9751	14.8105	6.16464
STM3506	FeoB family, ferrous iron transport protein B (feoB) {Salmonella typhimurium LT2 SGSC1412}	10.0498	17.5699	-7.52
STM3533	putative bacterial transcriptional regulator {Salmonella typhimurium LT2 SGSC1412}	16.0059	11.014	4.9919
STM3535	glycogen synthase (glgA) {Salmonella typhimurium LT2 SGSC1412}	14.5631	19.2266	-4.66352
STM3538	1,4-alpha-glucan branching enzyme (glgB) {Salmonella typhimurium LT2 SGSC1412}	15.9903	18.1621	-2.1718
STM3551	gamma-glutamyltranspeptidase (ggt) {Salmonella typhimurium LT2 SGSC1412}	16.1336	24.0096	-7.87599
STM3570	putative ATPase involved in cell division (ftsE) {Salmonella typhimurium LT2 SGSC1412}	15.6047	19.5511	-3.94638
STM3613	putative Zn-dependent peptidase (yhjJ) {Salmonella typhimurium LT2 SGSC1412}	19.7221	12.1187	7.60336
STM3630	ABC superfamily (peri_perm), dipeptide transport protein (dppA) {Salmonella typhimurium LT2 SGSC1412}	25.3868	22.9731	2.41375
STM3635	putative membrane-associated, metal-dependent hydrolase (yhjW) {Salmonella typhimurium LT2 SGSC1412}	21.8184	10.1956	11.6229
STM3727	50S ribosomal subunit protein L33 (rpmG) {Salmonella typhimurium LT2 SGSC1412}	12.6356	19.5849	-6.94928
STM3734	RNase PH (rph) {Salmonella typhimurium LT2 SGSC1412}	13.3167	20.9186	-7.6019
STM3735	putative stress-induced protein (yicC) {Salmonella typhimurium LT2 SGSC1412}	17.4243	21.1324	-3.7081
STM3774	putative inner membrane protein {Salmonella typhimurium LT2 SGSC1412}	19.0999	23.0056	-3.9057
STM3837	DNA polymerase III, beta-subunit (dnaN) {Salmonella typhimurium LT2 SGSC1412}	17.9069	23.7455	-5.83864
STM3839	50S ribosomal subunit protein L34 (rpmH) {Salmonella typhimurium LT2 SGSC1412}	12.6915	20.3536	-7.66215
STM3854	ABC superfamily (atp_bind), high-affinity phosphate transporter (pstB) {Salmonella typhimurium LT2 SGSC1412}	21.0374	17.7702	3.26717
STM3865	membrane-bound ATP synthase, F1 sector, beta-subunit (atpD) {Salmonella typhimurium LT2 SGSC1412}	24.7359	26.281	-1.54509
STM3866	membrane-bound ATP synthase, F1 sector, gamma-subunit (atpG) {Salmonella typhimurium LT2 SGSC1412}	22.8474	25.0807	-2.23338
STM3867	membrane-bound ATP synthase, F1 sector, alpha-subunit (atpA) {Salmonella typhimurium LT2 SGSC1412}	23.5117	24.9823	-1.47061
STM3868	membrane-bound ATP synthase, F1 sector, delta-subunit (atpH) {Salmonella typhimurium LT2 SGSC1412}	23.7041	25.874	-2.16987
STM3885	ribokinase (rbsK) {Salmonella typhimurium LT2 SGSC1412}	19.8632	11.3321	8.53109
STM3898	putative LysR type transcriptional regulator with pssR (yifE) {Salmonella typhimurium LT2 SGSC1412}	20.886	17.8104	3.07566
STM3909	ketol-acid reductoisomerase (ilvC) {Salmonella typhimurium LT2 SGSC1412}	17.2842	10.907	6.37717
STM3917	transcription termination factor Rho polarity suppressor (rho) {Salmonella typhimurium LT2 SGSC1412}	21.3899	22.3987	-1.00882
STM3967	putative dienelactone hydrolase family (dlhH) {Salmonella typhimurium LT2 SGSC1412}	23.6172	18.12	5.49717
STM3972	putative regulator in ubiquinone biosynthesis (aarF) {Salmonella typhimurium LT2 SGSC1412}	11.3494	14.4667	-3.11723
STM3982	3-ketoacyl-CoA thiolase (thiolase I, acetyl-CoA transferase), in (fadA) {Salmonella typhimurium LT2 SGSC1412}	13.8174	20.5835	-6.76607
STM3983	3-hydroxyacyl-coA dehydrogenase (EC 1.1.1.35) of 4-enzyme FadB (fadB) {Salmonella typhimurium LT2 SGSC1412}	14.8555	22.3937	-7.53819
STM4029	putative acetyltransferase (yiiD) {Salmonella typhimurium LT2 SGSC1412}	14.0785	10.8534	3.22505
STM4034	putative formate dehydrogenase formation protein ? Mn_fn (fdhE) {Salmonella typhimurium LT2 SGSC1412}	17.9131	12.9773	4.93589
STM4044	putative iron-containing alcohol dehydrogenase {Salmonella typhimurium LT2 SGSC1412}	18.205	12.2771	5.92786
STM4062	6-phosphofructokinase I (pfkA) {Salmonella typhimurium LT2 SGSC1412}	23.3442	25.2911	-1.94694
STM4081	triosephosphate isomerase (tpiA) {Salmonella typhimurium LT2 SGSC1412}	23.2967	25.8622	-2.56542
STM4086	glycerol kinase (glpK) {Salmonella typhimurium LT2 SGSC1412}	22.9949	17.3443	5.65067
STM4106	catalase hydroperoxidase HPI(I) (katG) {Salmonella typhimurium LT2 SGSC1412}	21.6967	18.7259	2.97072
STM4126	soluble pyridine nucleotide transhydrogenase (udhA) {Salmonella typhimurium LT2 SGSC1412}	20.8017	18.972	1.8297
STM4130	outer membrane receptor for transport of vitamin (btuB) {Salmonella typhimurium LT2 SGSC1412}	23.0279	18.385	4.64287
STM4168	endonuclease V (deoxyinosine 3endoduclease) (nfi) {Salmonella typhimurium LT2 SGSC1412}	12.079	18.9735	-6.89452
STM4221	glucosephosphate isomerase (pgi) {Salmonella typhimurium LT2 SGSC1412}	21.0559	24.4243	-3.3684
STM4240	putative cytoplasmic protein (yjbJ) {Salmonella typhimurium LT2 SGSC1412}	23.2565	26.4252	-3.16868
STM4245	quinone oxidoreductase, NADPH dependent (qor) {Salmonella typhimurium LT2 SGSC1412}	18.7696	24.0966	-5.32697
STM4249	non-specific acid phosphatase/phosphotransferase, class B (aphA) {Salmonella typhimurium LT2 SGSC1412}	27.411	18.0793	9.33169
STM4258	putative methyl-accepting chemotaxis protein {Salmonella typhimurium LT2 SGSC1412}	15.2663	18.8763	-3.60998
STM4319	non-specific acid phosphatase (phoN) {Salmonella typhimurium LT2 SGSC1412}	25.8124	20.3657	5.44669
STM4330	chaperone Hsp60 with peptide-dependent ATPase activity, affects (mopA) {Salmonella typhimurium LT2 SGSC1412}	25.6704	26.6977	-1.0273
STM4363	with HflC, part of modulator for protease (hflK) {Salmonella typhimurium LT2 SGSC1412}	17.1939	22.4336	-5.23975
STM4368	putative exoribonuclease (vacB) {Salmonella typhimurium LT2 SGSC1412}	17.7159	21.0731	-3.35715
STM4393	30S ribosomal subunit protein S18 (rpsR) {Salmonella typhimurium LT2 SGSC1412}	21.7837	22.6876	-0.90398
STM4403	2:3-cyclic-nucleotide 2-phosphodiesterase (cpdB) {Salmonella typhimurium LT2 SGSC1412}	22.9681	19.6194	3.3487
STM4404	affects pool of 3-phosphoadenosine-5-phosphosulfate in pathway of (cysQ) {Salmonella typhimurium LT2 SGSC1412}	20.4767	21.9331	-1.45638
STM4410	putative periplasmic protein (ytfN) {Salmonella typhimurium LT2 SGSC1412}	16.6003	10.6672	5.93306
STM4438	putative peptide maturation protein, maturation of antibiotic (pmbA) {Salmonella typhimurium LT2 SGSC1412}	14.5858	20.747	-6.16127
STM4439	cytochrome b(562) (cybC) {Salmonella typhimurium LT2 SGSC1412}	25.3375	21.3038	4.03371
STM4465	putative ornithine carbamoyltransferase {Salmonella typhimurium LT2 SGSC1412}	22.0204	10.8617	11.1587
STM4486	putative alcohol dehydrogenase (yjgB) {Salmonella typhimurium LT2 SGSC1412}	16.906	23.1791	-6.27311
STM4519	putative NAD-dependent aldehyde dehydrogenase {Salmonella typhimurium LT2 SGSC1412}	24.65	27.9017	-3.25171
STM4533	methyl-accepting chemotaxis protein I, serine sensor receptor (tsr) {Salmonella typhimurium LT2 SGSC1412}	12.4093	20.2258	-7.81649
STM4540	putative glucosamine-fructose-6-phosphate aminotransferase {Salmonella typhimurium LT2 SGSC1412}	22.3135	16.6234	5.69005
STM4541	phosphoglycerol transferase I (mdoB) {Salmonella typhimurium LT2 SGSC1412}	10.0498	14.074	-4.02413
STM4561	hyperosmotically inducible periplasmic protein, RpoS-dependent stationary phase (osmY) {Salmonella typhimurium LT2 SGSC1412}	24.7022	29.1912	-4.48899
STM4568	thymidine phosphorylase (deoA) {Salmonella typhimurium LT2 SGSC1412}	18.6074	20.9215	-2.31412
STM4569	phosphopentomutase (deoB) {Salmonella typhimurium LT2 SGSC1412}	21.0605	23.3281	-2.26764
STM4581	putative ABC superfamily (atp_bind) transport protein (yjjK) {Salmonella typhimurium LT2 SGSC1412}	20.0714	22.0097	-1.93831

## Sheet: 6. Log_Hfq
Protein	Description	hfq	wt	Fold Change
STM1915	chemotactic response CheY protein phophatase (cheZ) {Salmonella typhimurium LT2 SGSC1412}	10.359	20.7887	-10.4297
STM1920	purine-binding chemotaxis protein regulation (cheW) {Salmonella typhimurium LT2 SGSC1412}	10.069	19.9258	-9.85686
STM2898	invasion protein outer membrane (invG) {Salmonella typhimurium LT2 SGSC1412}	10.6543	20.5033	-9.84899
STM3577	methyl-accepting transmembrane citrate/phenol chemoreceptor (tcp) {Salmonella typhimurium LT2 SGSC1412}	13.2366	23.002	-9.76534
STM2873	cell invasion protein cytoplasmic (prgI) {Salmonella typhimurium LT2 SGSC1412}	10.4561	20.1569	-9.7008
STM1730	putative cytoplasmic protein (yciE) {Salmonella typhimurium LT2 SGSC1412}	10.7892	20.2617	-9.47253
STM1921	sensory histitine protein kinase, transduces signal between (cheA) {Salmonella typhimurium LT2 SGSC1412}	11.7741	21.1336	-9.35943
STM1177	flagellar biosynthesis, hook protein (flgE) {Salmonella typhimurium LT2 SGSC1412}	12.8632	22.164	-9.30079
STM4561	hyperosmotically inducible periplasmic protein, RpoS-dependent stationary phase (osmY) {Salmonella typhimurium LT2 SGSC1412}	17.9207	27.041	-9.12035
STM1916	chemotaxis regulator, transmits chemoreceptor signals to flagelllar (cheY) {Salmonella typhimurium LT2 SGSC1412}	9.92184	18.9043	-8.98246
STM0465	glycoprotein/polysaccharide metabolism (ybaY) {Salmonella typhimurium LT2 SGSC1412}	16.2434	25.1753	-8.93191
STM3157	putative oxidoreductase (yghA) {Salmonella typhimurium LT2 SGSC1412}	14.6474	23.4533	-8.80592
STM1565	30S ribosomal subunit protein S22 (rpsV) {Salmonella typhimurium LT2 SGSC1412}	13.4754	22.0301	-8.55475
STM1731	putative catalase {Salmonella typhimurium LT2 SGSC1412}	15.475	23.7768	-8.3018
STM3820	putative cytochrome c peroxidase {Salmonella typhimurium LT2 SGSC1412}	12.8393	21.0753	-8.23605
STM3152	putative methyl-accepting chemotaxis protein {Salmonella typhimurium LT2 SGSC1412}	12.3257	20.5213	-8.19565
STM2883	cell invasion protein (sipD) {Salmonella typhimurium LT2 SGSC1412}	9.92184	17.9783	-8.05646
STM1729	putative cytoplasmic protein (yciF) {Salmonella typhimurium LT2 SGSC1412}	12.1089	20.0713	-7.96239
STM3165	2,5-diketo-D-gluconate reductase A (yqhE) {Salmonella typhimurium LT2 SGSC1412}	11.5861	19.5059	-7.91974
STM3138	putative methyl-accepting chemotaxis protein {Salmonella typhimurium LT2 SGSC1412}	10.7498	18.3562	-7.60639
STM1959	flagellar biosynthesis flagellin, filament structural protein (fliC) {Salmonella typhimurium LT2 SGSC1412}	22.2269	29.7982	-7.57126
STM1958	N-methylation of lysine residues in flagellin (fliB) {Salmonella typhimurium LT2 SGSC1412}	11.1094	18.5154	-7.40595
STM4533	methyl-accepting chemotaxis protein I, serine sensor receptor (tsr) {Salmonella typhimurium LT2 SGSC1412}	13.0556	20.4308	-7.37519
STM2771	Flagellar synthesis: phase 2 flagellin (filament structural (fljB) {Salmonella typhimurium LT2 SGSC1412}	21.8349	29.1344	-7.29952
STM2311	putative inner membrane protein (elaB) {Salmonella typhimurium LT2 SGSC1412}	11.0282	18.2348	-7.20659
STM2559	lysine decarboxylase 1 (cadA) {Salmonella typhimurium LT2 SGSC1412}	15.6907	22.8586	-7.16791
STM1171	flagellar biosynthesis: belived to be export chaperone (flgN) {Salmonella typhimurium LT2 SGSC1412}	11.9736	19.0943	-7.12071
STM0464	acyl-CoA thioesterase II (tesB) {Salmonella typhimurium LT2 SGSC1412}	13.3875	20.49	-7.10252
STM3269	putative intracellular proteinase (yhbO) {Salmonella typhimurium LT2 SGSC1412}	15.9993	23.0864	-7.08711
STM1119	trp-repressor binding protein (wraB) {Salmonella typhimurium LT2 SGSC1412}	16.7219	23.6203	-6.89833
STM4246	putative replicative DNA helicasechromosome replication; chain elongation (dnaB) {Salmonella typhimurium LT2 SGSC1412}	17.5846	24.4594	-6.87485
STM2855	hydrogenase-3 accessory protein, assembly of metallocenter (hypB) {Salmonella typhimurium LT2 SGSC1412}	17.5757	24.42	-6.84432
STM1440	copper/zinc superoxide dismutase (sodC) {Salmonella typhimurium LT2 SGSC1412}	11.0794	17.8209	-6.74151
STM4245	quinone oxidoreductase, NADPH dependent (qor) {Salmonella typhimurium LT2 SGSC1412}	11.3958	17.8513	-6.45541
PSLT052	plasmid partition protein A (parA) {Salmonella typhimurium LT2 SGSC1412}	10.0317	16.4641	-6.43247
STM1318	catalase hydroperoxidase HPII(III), RpoS dependent (katE) {Salmonella typhimurium LT2 SGSC1412}	15.2622	21.5514	-6.28923
STM1977	flagellar biosynthesis, component of motor switch and (fliN) {Salmonella typhimurium LT2 SGSC1412}	9.92184	16.2007	-6.27891
STM1832	Sugar Specific PTS family, mannose-specific enzyme IID (manZ) {Salmonella typhimurium LT2 SGSC1412}	14.8603	21.134	-6.27373
STM0408	preprotein translocase, IISP family, membrane subunit (secF) {Salmonella typhimurium LT2 SGSC1412}	11.9306	18.0452	-6.11468
STM3179	NADPH specific quinone oxidoreductase (drug modulator) (mdaB) {Salmonella typhimurium LT2 SGSC1412}	17.3894	23.492	-6.1026
STM2141	3-oxoacyl-[acyl-carrier-protein] synthase I (fbaB) {Salmonella typhimurium LT2 SGSC1412}	18.3886	24.4322	-6.0436
STM1962	flagellar biosynthesis possible export chaperone for FliD (fliT) {Salmonella typhimurium LT2 SGSC1412}	9.92184	15.9013	-5.97951
STM3972	putative regulator in ubiquinone biosynthesis (aarF) {Salmonella typhimurium LT2 SGSC1412}	10.4397	16.3861	-5.94635
STM2473	transaldolase A (talA) {Salmonella typhimurium LT2 SGSC1412}	16.2567	22.1831	-5.92647
STM4077	putative ABC superfamily (peri_perm), sugar transport protein (yneA) {Salmonella typhimurium LT2 SGSC1412}	17.8734	23.6212	-5.74777
STM2646	putative formate acetyltransferase (yfiD) {Salmonella typhimurium LT2 SGSC1412}	19.9309	25.6673	-5.73647
STM3557	ABC superfamily (peri_perm), sn-glycerol 3-phosphate transport protein (ugpB) {Salmonella typhimurium LT2 SGSC1412}	14.3187	19.9399	-5.62117
STM2886	surface presentation of antigens secretory proteins (sicA) {Salmonella typhimurium LT2 SGSC1412}	10.0294	15.6142	-5.58487
STM3722	glucosyltransferase I (rfaG) {Salmonella typhimurium LT2 SGSC1412}	13.8841	19.2579	-5.37374
STM0890	ABC superfamily (bind_prot), arginine transport system (artI) {Salmonella typhimurium LT2 SGSC1412}	9.59448	14.929	-5.33448
STM2314	putative chemotaxis signal transduction protein {Salmonella typhimurium LT2 SGSC1412}	13.4649	18.7917	-5.3268
STM1732	outer membrane protein W colicin S4 receptor; (ompW) {Salmonella typhimurium LT2 SGSC1412}	17.1709	22.4673	-5.29637
STM3536	glucose-1-phosphate adenylyltransferase (glgC) {Salmonella typhimurium LT2 SGSC1412}	10.4443	15.6981	-5.25381
STM1796	trehalase, periplasmic (treA) {Salmonella typhimurium LT2 SGSC1412}	16.0972	21.2553	-5.1581
STM3217	aerotaxis sensor receptor, senses cellular redox state (aer) {Salmonella typhimurium LT2 SGSC1412}	16.2758	21.4237	-5.14791
STM0190	transpeptidase of penicillin-binding protein 1b (peptidoglycan synthetase) (mrcB) {Salmonella typhimurium LT2 SGSC1412}	13.313	18.4253	-5.11232
STM2065	Hydrogen sulfide production: membrane anchoring protein (phsA) {Salmonella typhimurium LT2 SGSC1412}	12.8754	17.8128	-4.93743
STM1742	ABC superfamily (atp-binding), oligopeptide transport protein (oppF) {Salmonella typhimurium LT2 SGSC1412}	10.1643	14.93	-4.76571
STM0122	division specific transpeptidase, penicillin-binding protein 3 re (ftsI) {Salmonella typhimurium LT2 SGSC1412}	15.7143	20.43	-4.71565
STM3229	putative inner membrane protein (yqjD) {Salmonella typhimurium LT2 SGSC1412}	21.6209	26.2986	-4.67772
STM3837	DNA polymerase III, beta-subunit (dnaN) {Salmonella typhimurium LT2 SGSC1412}	19.0276	23.6597	-4.63208
STM3704	phosphoglyceromutase (pmgI) {Salmonella typhimurium LT2 SGSC1412}	17.367	21.9805	-4.61351
STM4519	putative NAD-dependent aldehyde dehydrogenase {Salmonella typhimurium LT2 SGSC1412}	20.6001	24.904	-4.3039
STM4078	putative fructose-1,6-bisphosphate aldolase (yneB) {Salmonella typhimurium LT2 SGSC1412}	19.3136	23.5902	-4.27659
STM2878	protein tyrosine phosphate (sptP) {Salmonella typhimurium LT2 SGSC1412}	17.1595	21.3941	-4.23452
STM1749	iron-dependent alcohol dehydrogenase of the multifunctional alcohol (adhE) {Salmonella typhimurium LT2 SGSC1412}	21.4334	25.5776	-4.14418
STM1165	glutaredoxin 2 (grxB) {Salmonella typhimurium LT2 SGSC1412}	19.9118	23.9225	-4.01077
STM4193	putative pseudouridine synthase (yjbC) {Salmonella typhimurium LT2 SGSC1412}	20.6465	24.5068	-3.8603
STM1919	methyl accepting chemotaxis protein II, aspartate sensor-receptor (cheM) {Salmonella typhimurium LT2 SGSC1412}	18.0628	21.9009	-3.83811
STM2802	putative inner membrane protein (ygaM) {Salmonella typhimurium LT2 SGSC1412}	18.2632	21.8912	-3.62795
STM1151	membrane glycosyltransferase synthesis of membrane-derived oligosaccharide (MDO)/synthesis (mdoH) {Salmonella typhimurium LT2 SGSC1412}	14.2183	17.8426	-3.62432
STM3216	putative methyl-accepting chemotaxis protein {Salmonella typhimurium LT2 SGSC1412}	17.5955	21.1543	-3.55877
STM4343	fumarate reductase, anaerobic, flavoprotein subunit (frdA) {Salmonella typhimurium LT2 SGSC1412}	22.7346	26.2395	-3.50499
STM1285	putative Ser protein kinase (yeaG) {Salmonella typhimurium LT2 SGSC1412}	16.706	20.1908	-3.48475
STM2578	carries out condensation and ring closure step (pdxJ) {Salmonella typhimurium LT2 SGSC1412}	19.2267	22.5929	-3.36615
STM4404	affects pool of 3-phosphoadenosine-5-phosphosulfate in pathway of (cysQ) {Salmonella typhimurium LT2 SGSC1412}	14.5983	17.9629	-3.36456
STM3618	putative cellulose synthase (yhjN) {Salmonella typhimurium LT2 SGSC1412}	17.9645	21.2324	-3.26792
STM0973	pyruvate formate lyase I, induced anaerobically (pflB) {Salmonella typhimurium LT2 SGSC1412}	22.2909	25.4114	-3.12055
STM2894	surface presentation of antigens secretory proteins (invC) {Salmonella typhimurium LT2 SGSC1412}	18.0999	21.1792	-3.07932
STM3196	putative cytoplasmic protein (yqiC) {Salmonella typhimurium LT2 SGSC1412}	21.7262	24.7552	-3.02904
STM3970	S-adenosylmethionine : 2-DMK methyltransferase and 2-octaprenyl-6-methoxy-1,4-benzoquinone methylase (ubiE) {Salmonella typhimurium LT2 SGSC1412}	16.1804	19.1864	-3.00598
STM0112	3-isopropylmalate dehydrogenase (leuB) {Salmonella typhimurium LT2 SGSC1412}	17.0898	20.0435	-2.95371
STM0831	stress response DNA-binding protein starvation induced resistance (dps) {Salmonella typhimurium LT2 SGSC1412}	22.6906	25.598	-2.9074
STM0475	RND family, acridine efflux pump (acrB) {Salmonella typhimurium LT2 SGSC1412}	20.1749	22.8806	-2.70564
STM0120	putative S-adenosyl methionine adenyltransferase (yabC) {Salmonella typhimurium LT2 SGSC1412}	16.33	19.0155	-2.68548
STM3935	a late step of protoheme IX synthesis (hemY) {Salmonella typhimurium LT2 SGSC1412}	21.0047	23.6887	-2.68407
STM3610	putative inner membrane protein (yhjG) {Salmonella typhimurium LT2 SGSC1412}	16.4407	19.0602	-2.61948
STM1935	cytoplasmic ferritin (ftn) {Salmonella typhimurium LT2 SGSC1412}	21.8054	24.4143	-2.60882
STM3111	putative cytoplasmic protein (yggX) {Salmonella typhimurium LT2 SGSC1412}	17.7611	20.308	-2.5469
STM3866	membrane-bound ATP synthase, F1 sector, gamma-subunit (atpG) {Salmonella typhimurium LT2 SGSC1412}	18.4591	20.987	-2.52791
STM3186	outer membrane channel specific tolerance to colicin (tolC) {Salmonella typhimurium LT2 SGSC1412}	20.103	22.5585	-2.45548
STM0737	2-oxoglutarate dehydrogenase (dihydrolipoyltranssuccinase E2 component) (sucB) {Salmonella typhimurium LT2 SGSC1412}	20.3955	22.8355	-2.44003
STM4405	putative transcriptional regulator (ytfJ) {Salmonella typhimurium LT2 SGSC1412}	20.6353	22.955	-2.3197
STM4344	putative pyruvate oxidase (lysyl-tRNA synthetase) (yjeA) {Salmonella typhimurium LT2 SGSC1412}	18.5446	20.8431	-2.29844
STM3735	putative stress-induced protein (yicC) {Salmonella typhimurium LT2 SGSC1412}	17.8375	19.9747	-2.13727
STM3978	putative oxidoreductase (yigC) {Salmonella typhimurium LT2 SGSC1412}	18.6649	20.7861	-2.12119
STM0211	putative cytoplasmic protein (yaeH) {Salmonella typhimurium LT2 SGSC1412}	21.8841	23.9075	-2.02342
STM1830	Sugar Specific PTS family, mannose-specific enzyme IIAB (manX) {Salmonella typhimurium LT2 SGSC1412}	22.6511	24.6057	-1.95461
STM1652	putative universal stress protein (ynaF) {Salmonella typhimurium LT2 SGSC1412}	23.3399	25.1927	-1.85285
STM4081	triosephosphate isomerase (tpiA) {Salmonella typhimurium LT2 SGSC1412}	22.2901	24.0905	-1.8004
STM3241	pyruvate formate-lyase 4/ 2-ketobutyrate formate-lyase (tdcE) {Salmonella typhimurium LT2 SGSC1412}	22.3432	24.1287	-1.78547
STM3431	30S ribosomal subunit protein S17 (rpsQ) {Salmonella typhimurium LT2 SGSC1412}	22.373	24.0898	-1.71687
STM0169	glucose dehydrogenase (gcd) {Salmonella typhimurium LT2 SGSC1412}	21.4879	23.189	-1.7011
STM4568	thymidine phosphorylase (deoA) {Salmonella typhimurium LT2 SGSC1412}	21.9874	23.6091	-1.62166
STM1815	cell division inhibitor, a membrane ATPase, activates (minD) {Salmonella typhimurium LT2 SGSC1412}	21.9126	23.5012	-1.58859
STM3500	phosphoenolpyruvate carboxykinase (pckA) {Salmonella typhimurium LT2 SGSC1412}	23.7424	25.3033	-1.5609
STM4326	aspartate ammonia-lyase (aspartase) (aspA) {Salmonella typhimurium LT2 SGSC1412}	26.0117	27.4325	-1.42075
STM3264	paral putative transglycosylase (yraM) {Salmonella typhimurium LT2 SGSC1412}	18.6296	20.0389	-1.40929
STM3842	putative Preprotein translocase subunit YidC (yidC) {Salmonella typhimurium LT2 SGSC1412}	21.9509	23.3199	-1.36905
STM2952	enolase (eno) {Salmonella typhimurium LT2 SGSC1412}	24.6836	25.9308	-1.24719
STM1712	aconitate hydratase 1 (acnA) {Salmonella typhimurium LT2 SGSC1412}	19.6965	20.8622	-1.16562
STM3865	membrane-bound ATP synthase, F1 sector, beta-subunit (atpD) {Salmonella typhimurium LT2 SGSC1412}	26.0431	27.0037	-0.960615
STM3427	30S ribosomal subunit protein S14 (rpsN) {Salmonella typhimurium LT2 SGSC1412}	21.4971	22.3647	-0.867618
STM2338	phosphotransacetylase (pta) {Salmonella typhimurium LT2 SGSC1412}	22.9978	23.8496	-0.851773
STM1778	outer membrane lipoprotein (lolB) {Salmonella typhimurium LT2 SGSC1412}	17.1171	17.955	-0.837966
STM0216	30S ribosomal subunit protein S2 (rpsB) {Salmonella typhimurium LT2 SGSC1412}	26.2815	27.0152	-0.733693
STM4330	chaperone Hsp60 with peptide-dependent ATPase activity, affects (mopA) {Salmonella typhimurium LT2 SGSC1412}	26.823	27.5555	-0.732445
STM3209	30S ribosomal subunit protein S21 (rpsU) {Salmonella typhimurium LT2 SGSC1412}	21.2685	21.881	-0.612478
STM2953	CTP synthetase (pyrG) {Salmonella typhimurium LT2 SGSC1412}	21.4414	22.0401	-0.598672
STM4146	protein chain elongation factor EF-Tu (duplicate of (tufB) {Salmonella typhimurium LT2 SGSC1412}	29.6576	29.9127	-0.255135
STM4439	cytochrome b(562) (cybC) {Salmonella typhimurium LT2 SGSC1412}	23.8154	23.0173	0.798092
STM3248	tartronate semialdehyde reductase (TSAR) (garR) {Salmonella typhimurium LT2 SGSC1412}	23.6789	22.7995	0.879415
STM0012	chaperone Hsp70 in DNA biosynthesis/cell division (dnaK) {Salmonella typhimurium LT2 SGSC1412}	26.7168	25.8253	0.891516
STM1795	putative Homolog of glutamic dehyrogenase {Salmonella typhimurium LT2 SGSC1412}	24.7738	23.824	0.949804
STM4091	ATPase component of the HslUV protease (hslU) {Salmonella typhimurium LT2 SGSC1412}	22.4372	21.4768	0.960394
STM2488	lipoprotein-34 (nlpB) {Salmonella typhimurium LT2 SGSC1412}	23.1132	22.077	1.03626
STM1124	bifunctional in plasma membrane proline dehydrogenase and (putA) {Salmonella typhimurium LT2 SGSC1412}	24.0168	22.9394	1.07738
STM3135	putative mannonate hydrolase {Salmonella typhimurium LT2 SGSC1412}	21.6427	20.565	1.07768
STM3502	response regulator in two-component regulatory system with (ompR) {Salmonella typhimurium LT2 SGSC1412}	20.4608	19.333	1.12776
STM2224	50S ribosomal subunit protein L25 (rplY) {Salmonella typhimurium LT2 SGSC1412}	22.4874	21.2991	1.18834
STM0224	putative outer membrane antigen (yaeT) {Salmonella typhimurium LT2 SGSC1412}	22.3152	21.092	1.22316
STM2969	putative nucleotide binding (ygdH) {Salmonella typhimurium LT2 SGSC1412}	21.1892	19.9439	1.2453
STM3466	catabolite activator protein (CAP), cyclic AMP receptor (crp) {Salmonella typhimurium LT2 SGSC1412}	24.9213	23.629	1.2923
STM2526	nucleoside diphosphate kinase (ndk) {Salmonella typhimurium LT2 SGSC1412}	24.6965	23.3676	1.32895
STM0092	peptidyl-prolyl cis-trans isomerase, survival protein (surA) {Salmonella typhimurium LT2 SGSC1412}	23.2436	21.9083	1.33532
STM0450	DNA-binding, ATP-dependent protease la cleaves RcsA and (lon) {Salmonella typhimurium LT2 SGSC1412}	26.059	24.7124	1.34658
STM2543	putative aminotransferase class-V (nifS) {Salmonella typhimurium LT2 SGSC1412}	22.4023	21.0546	1.34776
STM1909	arginine tRNA synthetase (argS) {Salmonella typhimurium LT2 SGSC1412}	21.8368	20.4737	1.36306
STM1468	fumarase A (fumarate hydratase class I), aerobic (fumA) {Salmonella typhimurium LT2 SGSC1412}	23.9086	22.5297	1.37895
STM1426	riboflavin synthase, alpha chain (ribE) {Salmonella typhimurium LT2 SGSC1412}	21.1593	19.7765	1.38279
STM0977	3-phosphoserine aminotransferase / phosphohydroxythreonine transaminase (serC) {Salmonella typhimurium LT2 SGSC1412}	23.3898	21.9878	1.40203
STM3731	deoxyuridinetriphosphatase (dut) {Salmonella typhimurium LT2 SGSC1412}	21.9088	20.4797	1.42914
STM0136	preprotein translocase secretion protein of IISP family (secA) {Salmonella typhimurium LT2 SGSC1412}	21.7192	20.2397	1.47944
STM3594	oligopeptidase A (prlC) {Salmonella typhimurium LT2 SGSC1412}	22.9496	21.4654	1.48426
STM1846	activator of proP (proQ) {Salmonella typhimurium LT2 SGSC1412}	21.7997	20.2828	1.51696
STM2663	putative lipoprotein (yfiO) {Salmonella typhimurium LT2 SGSC1412}	23.6392	22.0825	1.55676
STM0392	putative exonuclease involved in removal of stalled (rdgC) {Salmonella typhimurium LT2 SGSC1412}	18.1705	16.5527	1.61777
STM3455	FKBP-type peptidyl prolyl cis-trans isomerase (rotamase) (slyD) {Salmonella typhimurium LT2 SGSC1412}	23.2198	21.5871	1.6327
STM0609	alkyl hydroperoxide reductase, F52a subunit detoxification of (ahpF) {Salmonella typhimurium LT2 SGSC1412}	19.9698	18.319	1.65082
STM3359	malate dehydrogenase (mdh) {Salmonella typhimurium LT2 SGSC1412}	28.3184	26.6294	1.68905
STM0380	D-alanine-D-alanine ligase A (ddlA) {Salmonella typhimurium LT2 SGSC1412}	20.3934	18.6556	1.73776
STM3307	UDP-N-acetylglucosamine 1-carboxyvinyltransferase (murA) {Salmonella typhimurium LT2 SGSC1412}	23.1116	21.3313	1.78029
STM1682	thiol peroxidase (tpx) {Salmonella typhimurium LT2 SGSC1412}	26.6536	24.8103	1.84325
STM3407	10-formyltetrahydrofolate:L-methionyl-tRNA(fMet) N-formyltransferase (fmt) {Salmonella typhimurium LT2 SGSC1412}	23.8171	21.9578	1.85924
STM2681	molecular chaparone heat shock protein (grpE) {Salmonella typhimurium LT2 SGSC1412}	25.319	23.2956	2.02341
STM3374	rod shape-determining protein HSP70 class molecular chaperones (mreB) {Salmonella typhimurium LT2 SGSC1412}	23.5163	21.4124	2.10388
STM0734	succinate dehydrogenase, flavoprotein subunit (sdhA) {Salmonella typhimurium LT2 SGSC1412}	24.3337	22.2284	2.10529
STM0066	carbamoyl-phosphate synthetase, glutamine-hydrolysing small subunit (carA) {Salmonella typhimurium LT2 SGSC1412}	20.4076	18.2174	2.19027
STM1168	putative cytoplasmic protein (yceH) {Salmonella typhimurium LT2 SGSC1412}	20.558	18.165	2.39307
STM1566	NAD-linked malate dehydrogenase (sfcA) {Salmonella typhimurium LT2 SGSC1412}	22.5642	20.1531	2.41116
STM2536	putative aminopeptidase (pepB) {Salmonella typhimurium LT2 SGSC1412}	23.3263	20.8941	2.43223
STM0959	regulator for lrp regulon and high-affinity branched-chain (lrp) {Salmonella typhimurium LT2 SGSC1412}	23.0997	20.6632	2.43651
PSLT103	conjugative transfer: surface exclusion (traT) {Salmonella typhimurium LT2 SGSC1412}	21.6082	19.0927	2.51559
STM3322	sugar specific PTS family, enzyme IIA, also (ptsN) {Salmonella typhimurium LT2 SGSC1412}	20.8901	18.2191	2.67093
STM0828	ABC superfamily (atp_bind), glutamine high-affinity transporter (glnQ) {Salmonella typhimurium LT2 SGSC1412}	22.6995	20.0233	2.67619
STM2447	putative outer membrane lipoprotein {Salmonella typhimurium LT2 SGSC1412}	22.2391	19.5153	2.72377
STM2786	tricarboxylic transport {Salmonella typhimurium LT2 SGSC1412}	24.6301	21.8804	2.74975
STM4275	acetyl-CoA synthetase (acs) {Salmonella typhimurium LT2 SGSC1412}	23.9279	21.1665	2.76137
STM3685	PTS family, mannitol-specific enzyme IIABC components (mtlA) {Salmonella typhimurium LT2 SGSC1412}	19.7438	16.7947	2.94908
STM2914	putative nucleoside-diphosphate-sugar epimerase {Salmonella typhimurium LT2 SGSC1412}	21.5583	18.5887	2.96966
STM4525	DNA methylase M, host modification (hsdM) {Salmonella typhimurium LT2 SGSC1412}	19.659	16.6687	2.99029
STM3316	putative protein of HAD superfamily, CMP-Neu5Ac homologs (yrbI) {Salmonella typhimurium LT2 SGSC1412}	20.0956	17.0184	3.07724
STM3299	transcription elongation factor, cleaves 3 nucleotide of (greA) {Salmonella typhimurium LT2 SGSC1412}	23.4804	20.3919	3.08848
STM2971	L-serine dehydratase (L-threonine deaminase 2) (sdaB) {Salmonella typhimurium LT2 SGSC1412}	21.3817	18.2123	3.16936
STM0696	putative enzyme (ybfF) {Salmonella typhimurium LT2 SGSC1412}	19.4821	16.2871	3.19495
STM3296	ATP-dependent zinc-metallo protease (hflB) {Salmonella typhimurium LT2 SGSC1412}	24.7671	21.5664	3.20071
STM3297	23S rRNA methyltransferase (ftsJ) {Salmonella typhimurium LT2 SGSC1412}	23.5271	20.277	3.25009
STM0953	protein chain initiation factor IF-1 (infA) {Salmonella typhimurium LT2 SGSC1412}	22.2641	18.9612	3.30291
PSLT046	putative carbonic anhydrase {Salmonella typhimurium LT2 SGSC1412}	21.329	18.0251	3.30391
STM2083	LPS side chain defect: phosphomannomutase (rfbK) {Salmonella typhimurium LT2 SGSC1412}	22.5726	19.2087	3.36388
STM3315	putative polysialic acid capsule expression protein (yrbH) {Salmonella typhimurium LT2 SGSC1412}	21.9774	18.3953	3.58214
STM0945	ATP-binding subunit of serine protease (clpA) {Salmonella typhimurium LT2 SGSC1412}	19.8079	16.1429	3.66505
STM3453	FKBP-type peptidyl-prolyl cis-trans isomerase (rotamase) (fkpA) {Salmonella typhimurium LT2 SGSC1412}	26.2563	22.5571	3.69919
STM2960	d-glucarate dehydratase (gudD) {Salmonella typhimurium LT2 SGSC1412}	21.5534	17.8344	3.71902
PSLT051	putative cytoplasmic protein (samB) {Salmonella typhimurium LT2 SGSC1412}	14.8526	11.0099	3.84271
STM0665	ABC superfamily (bind_prot), glutamate/aspartate transporter (gltI) {Salmonella typhimurium LT2 SGSC1412}	24.4701	20.5711	3.89905
STM3305	octaprenyl diphosphate synthase (ispB) {Salmonella typhimurium LT2 SGSC1412}	22.5412	18.5115	4.02975
STM1631	Salmonella translocated effector: regulated by SPI-2 (sseJ) {Salmonella typhimurium LT2 SGSC1412}	15.4828	11.4359	4.04687
STM0179	putative xylanase/chitin deacetylase (yadE) {Salmonella typhimurium LT2 SGSC1412}	21.5371	17.4895	4.04769
STM0209	periplasmic serine protease Do, heat shock protein (htrA) {Salmonella typhimurium LT2 SGSC1412}	26.7567	22.6852	4.07148
STM3402	putative translation factor (yrdC) {Salmonella typhimurium LT2 SGSC1412}	21.8654	17.7844	4.081
STM0760	3-deoxy-D-arabinoheptulosonate-7-phosphate synthase (DAHP synthetase, phenylalanine repressible) (aroG) {Salmonella typhimurium LT2 SGSC1412}	21.0592	16.9644	4.0948
STM4055	superoxide dismutase, manganese (sodA) {Salmonella typhimurium LT2 SGSC1412}	21.8075	17.7053	4.10219
STM2746	putative Excinuclease ATPase subunit {Salmonella typhimurium LT2 SGSC1412}	17.4309	13.2625	4.16839
STM3730	flavoprotein affecting synthesis of DNA and pantothenate (dfp) {Salmonella typhimurium LT2 SGSC1412}	19.4575	15.2196	4.23794
STM0245	putative outer membrane lipoprotein (yaeC) {Salmonella typhimurium LT2 SGSC1412}	21.9748	17.7327	4.24203
STM0997	putative Metallo-beta-lactamase (ycbL) {Salmonella typhimurium LT2 SGSC1412}	19.6136	15.3278	4.28575
STM1572	new outer membrane protein predicted bacterial porin (nmpC) {Salmonella typhimurium LT2 SGSC1412}	21.9926	17.6876	4.30498
STM4249	non-specific acid phosphatase/phosphotransferase, class B (aphA) {Salmonella typhimurium LT2 SGSC1412}	25.3369	21.0308	4.30607
STM2084	LPS side chain defect: mannose-1-phosphate guanylyltransferase (rfbM) {Salmonella typhimurium LT2 SGSC1412}	20.6528	16.0889	4.56397
STM1133	putative dehydrogenases and related proteins {Salmonella typhimurium LT2 SGSC1412}	22.914	18.0852	4.82875
STM0830	ABC superfamily (bind_prot), glutamine high-affinity transporter (glnH) {Salmonella typhimurium LT2 SGSC1412}	25.1489	20.2743	4.87459
STM3571	GTPase domain of cell division membrane protein (ftsY) {Salmonella typhimurium LT2 SGSC1412}	20.4674	15.5511	4.9163
STM3109	putative S-adenosylmethionine-dependent methyltransferase (yggH) {Salmonella typhimurium LT2 SGSC1412}	21.2421	16.2791	4.96308
STM0358	DNA restriction (DNA helicase (res) {Salmonella typhimurium LT2 SGSC1412}	15.1431	10.0097	5.13342
STM1314	PTS family, sugar specific enzyme III for (celC) {Salmonella typhimurium LT2 SGSC1412}	22.1899	17.0539	5.13598
STM3477	siroheme synthase, catalyses four separate reactions that (cysG) {Salmonella typhimurium LT2 SGSC1412}	19.3146	13.9785	5.33614
STM3697	putative mandelate racemase / muconate lactonizing enzyme {Salmonella typhimurium LT2 SGSC1412}	24.1212	18.7038	5.41738
STM1905	putative SAM-dependent methyltransferases (yecO) {Salmonella typhimurium LT2 SGSC1412}	21.7013	16.2483	5.45302
STM1769	putative ACR involved in intracellular sulfur reduction (ychN) {Salmonella typhimurium LT2 SGSC1412}	18.531	12.9929	5.53812
STM3511	putative Thioredoxin-like proteins and domain (yhgI) {Salmonella typhimurium LT2 SGSC1412}	21.9004	16.2797	5.6207
STM2086	LPS side chain defect: mannosyl transferase (rfbU) {Salmonella typhimurium LT2 SGSC1412}	18.5877	12.9508	5.63688
STM3368	suppresses inhibitory activity of CsrA (tldD) {Salmonella typhimurium LT2 SGSC1412}	19.9947	14.328	5.66668
STM2918	3-hydroxyisobutyrate dehydrogenase (ygbJ) {Salmonella typhimurium LT2 SGSC1412}	22.572	16.7244	5.84757
STM0422	1-deoxyxylulose-5-phosphate synthase flavoprotein (dxs) {Salmonella typhimurium LT2 SGSC1412}	18.4922	12.5975	5.89476
STM2009	AMP nucleosidase (amn) {Salmonella typhimurium LT2 SGSC1412}	17.5552	11.656	5.89917
STM3983	3-hydroxyacyl-coA dehydrogenase (EC 1.1.1.35) of 4-enzyme FadB (fadB) {Salmonella typhimurium LT2 SGSC1412}	21.8669	15.824	6.04291
STM3649	major cold shock protein 7.4, transcriptional activator (cspA) {Salmonella typhimurium LT2 SGSC1412}	21.1062	15.0514	6.05472
STM3285	ribosome-binding factor, role in processing of 10S (rbfA) {Salmonella typhimurium LT2 SGSC1412}	19.9073	13.8484	6.0589
STM4184	isocitrate lyase (aceA) {Salmonella typhimurium LT2 SGSC1412}	17.1558	11.0155	6.14034
STM1746	ABC superfamily (periplasm), oligopeptide transport protein with (oppA) {Salmonella typhimurium LT2 SGSC1412}	25.3798	19.2038	6.17602
STM0425	sulfur transfer protein (from cys to ThiS (thiI) {Salmonella typhimurium LT2 SGSC1412}	18.323	11.6245	6.69848
STM3323	putative P-loop-containing kinase (yhbJ) {Salmonella typhimurium LT2 SGSC1412}	18.3614	11.5686	6.7928
STM2067	exonuclease I, 3 --> 5 specific deoxyribophosphodiesterase (sbcB) {Salmonella typhimurium LT2 SGSC1412}	16.7587	9.92184	6.83686
STM3334	putative cytosine deaminase {Salmonella typhimurium LT2 SGSC1412}	24.1641	17.2031	6.961
STM3107	putative periplasmic protein (yggN) {Salmonella typhimurium LT2 SGSC1412}	30.3839	23.4147	6.96929
STM2767	putative Superfamily I DNA and RNA helicase {Salmonella typhimurium LT2 SGSC1412}	17.0159	9.97819	7.03766
STM2916	putative fuculose phosphate aldolase (ygbL) {Salmonella typhimurium LT2 SGSC1412}	21.8811	14.6643	7.21678
STM4351	putative arginine-binding periplasmic protein {Salmonella typhimurium LT2 SGSC1412}	23.8296	16.3773	7.45228
STM1690	phage shock protein negative regulatory gene for (pspA) {Salmonella typhimurium LT2 SGSC1412}	19.7788	12.2137	7.56508
STM3533	putative bacterial transcriptional regulator {Salmonella typhimurium LT2 SGSC1412}	17.9366	10.2644	7.67226
STM1762	nitrate reductase 1, delta subunit, chaperone required (narJ) {Salmonella typhimurium LT2 SGSC1412}	18.7842	10.7624	8.02172
STM0371	putative acetyl-CoA synthetase, propionate catabolism operon (prpE) {Salmonella typhimurium LT2 SGSC1412}	18.2642	10.0851	8.17912
STM3809	small heat shock protein (ibpA) {Salmonella typhimurium LT2 SGSC1412}	18.8331	10.5993	8.23387
STM3744	DNA helicase, resolution of Holliday junctions, branch (recG) {Salmonella typhimurium LT2 SGSC1412}	24.7579	16.2671	8.49078
STM4539	putative glucosamine-fructose-6-phosphate aminotransferase {Salmonella typhimurium LT2 SGSC1412}	19.8513	11.3407	8.51051
STM3808	small heat shock protein (ibpB) {Salmonella typhimurium LT2 SGSC1412}	18.6441	9.92184	8.7223
STM3630	ABC superfamily (peri_perm), dipeptide transport protein (dppA) {Salmonella typhimurium LT2 SGSC1412}	26.0443	17.2322	8.81218
STM1299	glutamate dehydrogenase, NADP-specific (gdhA) {Salmonella typhimurium LT2 SGSC1412}	23.3086	14.332	8.9766
STM0368	putative carboxyphosphonoenolpyruvate mutase (prpB) {Salmonella typhimurium LT2 SGSC1412}	21.659	11.5368	10.1222
STM0370	putative protein in propionate catabolism (prpD) {Salmonella typhimurium LT2 SGSC1412}	27.84	16.7203	11.1197
STM0369	putative citrate synthase (prpC) {Salmonella typhimurium LT2 SGSC1412}	25.2662	14.1241	11.1421

## Sheet: 7. SmpB_regulated_proteins
Protein	Description
PSLT046	putative carbonic anhydrase {Salmonella typhimurium LT2 SGSC1412}
STM0012	chaperone Hsp70 in DNA biosynthesis/cell division (dnaK) {Salmonella typhimurium LT2 SGSC1412}
STM0045	flavokinase and FAD synthetase (ribF) {Salmonella typhimurium LT2 SGSC1412}
STM0064	dihydrodipicolinate reductase (dapB) {Salmonella typhimurium LT2 SGSC1412}
STM0112	3-isopropylmalate dehydrogenase (leuB) {Salmonella typhimurium LT2 SGSC1412}
STM0166	spermidine synthase (putrescine aminopropyltransferase) (speE) {Salmonella typhimurium LT2 SGSC1412}
STM0210	putative inner membrane protein (cdaR) {Salmonella typhimurium LT2 SGSC1412}
STM0231	DNA polymerase III, alpha subunit (dnaE) {Salmonella typhimurium LT2 SGSC1412}
STM0238	putative cytoplasmic protein (yaeP) {Salmonella typhimurium LT2 SGSC1412}
STM0321	gamma-glutamate kinase (proB) {Salmonella typhimurium LT2 SGSC1412}
STM0383	putative cytoplasmic protein (yaiB) {Salmonella typhimurium LT2 SGSC1412}
STM0384	induced by phosphate starvation (psiF) {Salmonella typhimurium LT2 SGSC1412}
STM0397	response regulator in two-component regulatory system with (phoB) {Salmonella typhimurium LT2 SGSC1412}
STM0408	preprotein translocase, IISP family, membrane subunit (secF) {Salmonella typhimurium LT2 SGSC1412}
STM0418	transcription termination L factor (nusB) {Salmonella typhimurium LT2 SGSC1412}
STM0442	cytochrome o ubiquinol oxidase subunit I (cyoB) {Salmonella typhimurium LT2 SGSC1412}
STM0450	DNA-binding, ATP-dependent protease la cleaves RcsA and (lon) {Salmonella typhimurium LT2 SGSC1412}
STM0452	peptidyl prolyl isomerase (cypD) {Salmonella typhimurium LT2 SGSC1412}
STM0487	chaperone Hsp90, heat shock protein C 62.5 (htpG) {Salmonella typhimurium LT2 SGSC1412}
STM0505	putative oxidoreductase (ybbO) {Salmonella typhimurium LT2 SGSC1412}
STM0608	alkyl hydroperoxide reductase, C22 subunit detoxification of (ahpC) {Salmonella typhimurium LT2 SGSC1412}
STM0615	putative dehydrogenase (ybdR) {Salmonella typhimurium LT2 SGSC1412}
STM0617	RNase I, cleaves phosphodiester bond between any (rna) {Salmonella typhimurium LT2 SGSC1412}
STM0631	putative hydrolase (ybeM) {Salmonella typhimurium LT2 SGSC1412}
STM0636	putative cytoplasmic protein (ybeD) {Salmonella typhimurium LT2 SGSC1412}
STM0670	methylthiolation of isopentenylated A37 derivatives in rRNA (miaB) {Salmonella typhimurium LT2 SGSC1412}
STM0712	putative carboxylase (ybgJ) {Salmonella typhimurium LT2 SGSC1412}
STM0759	putative homeobox protein (ybgS) {Salmonella typhimurium LT2 SGSC1412}
STM0781	ABC superfamily (peri_perm), molybdate transporter (modA) {Salmonella typhimurium LT2 SGSC1412}
STM0794	biotin synthetase (bioB) {Salmonella typhimurium LT2 SGSC1412}
STM0874	oxygen-insensitive NADPH nitroreductase (mdaA) {Salmonella typhimurium LT2 SGSC1412}
STM0877	ABC superfamily (peri_perm), putrescine transporter (potF) {Salmonella typhimurium LT2 SGSC1412}
STM0956	ABC superfamily (atp&memb), cytochrome-related transporter (cydC) {Salmonella typhimurium LT2 SGSC1412}
STM0959	regulator for lrp regulon and high-affinity branched-chain (lrp) {Salmonella typhimurium LT2 SGSC1412}
STM0975	putative cytoplasmic protein (ycaO) {Salmonella typhimurium LT2 SGSC1412}
STM0981	30S ribosomal subunit protein S1 (rpsA) {Salmonella typhimurium LT2 SGSC1412}
STM0984	ABC superfamily (atp&membrane) transport protein multicopy repressor (msbA) {Salmonella typhimurium LT2 SGSC1412}
STM0993	putative chromosome partitioning (mukE) {Salmonella typhimurium LT2 SGSC1412}
STM0997	putative Metallo-beta-lactamase (ycbL) {Salmonella typhimurium LT2 SGSC1412}
STM1044	Gifsy-2 prophage: superoxide dismutase precursor (Cu-Zn) (sodC) {Salmonella typhimurium LT2 SGSC1412}
STM1078	putative cytoplasmic protein {Salmonella typhimurium LT2 SGSC1412}
STM1136	putative Histidinol phosphatase and related hydrolases of (ycdX) {Salmonella typhimurium LT2 SGSC1412}
STM1151	membrane glycosyltransferase synthesis of membrane-derived oligosaccharide (MDO)/synthesis (mdoH) {Salmonella typhimurium LT2 SGSC1412}
STM1205	putative protein kinase C inhibitor (ycfF) {Salmonella typhimurium LT2 SGSC1412}
STM1221	putative nicotinate-nucleotide dimethylbenzimidazolephosphoribosltransferase, homolog of virulence factor (cobB) {Salmonella typhimurium LT2 SGSC1412}
STM1232	adenylosuccinate lyase (purB) {Salmonella typhimurium LT2 SGSC1412}
STM1246	PhoP regulated: reduced macrophage survival (pagC) {Salmonella typhimurium LT2 SGSC1412}
STM1251	putative molecular chaperone (small heat shock protein) {Salmonella typhimurium LT2 SGSC1412}
STM1290	glyceraldehyde-3-phosphate dehydrogenase A (gapA) {Salmonella typhimurium LT2 SGSC1412}
STM1302	exonuclease III, may repair singlet oxygen induced (xthA) {Salmonella typhimurium LT2 SGSC1412}
STM1337	phenylalanine tRNA synthetase, alpha-subunit (pheS) {Salmonella typhimurium LT2 SGSC1412}
STM1412	Secretion system apparatus (ssaL) {Salmonella typhimurium LT2 SGSC1412}
STM1442	putative multidrug resistance efflux pump (ydhJ) {Salmonella typhimurium LT2 SGSC1412}
STM1451	glutathionine S-transferase (gst) {Salmonella typhimurium LT2 SGSC1412}
STM1479	pyridine nucleotide transhydrogenase (proton pump), alpha subunit (pntA) {Salmonella typhimurium LT2 SGSC1412}
STM1548	putative S-adenosylmethionine:tRNA-ribosyltransferase-isomerase {Salmonella typhimurium LT2 SGSC1412}
STM1567	alcohol dehydrogenase, propanol preferring (adhP) {Salmonella typhimurium LT2 SGSC1412}
STM1589	putative NADP-dependent oxidoreductase (yncB) {Salmonella typhimurium LT2 SGSC1412}
STM1593	ssrAB activated gene (srfA) {Salmonella typhimurium LT2 SGSC1412}
STM1624	putative cytoplasmic protein {Salmonella typhimurium LT2 SGSC1412}
STM1633	putative periplasmic binding protein {Salmonella typhimurium LT2 SGSC1412}
STM1638	putative SAM-dependent methyltransferases {Salmonella typhimurium LT2 SGSC1412}
STM1642	acyl carrier protein phosphodiesterase (acpD) {Salmonella typhimurium LT2 SGSC1412}
STM1690	phage shock protein negative regulatory gene for (pspA) {Salmonella typhimurium LT2 SGSC1412}
STM1720	putative translation factor (yciO) {Salmonella typhimurium LT2 SGSC1412}
STM1729	putative cytoplasmic protein (yciF) {Salmonella typhimurium LT2 SGSC1412}
STM1731	putative catalase {Salmonella typhimurium LT2 SGSC1412}
STM1732	outer membrane protein W colicin S4 receptor; (ompW) {Salmonella typhimurium LT2 SGSC1412}
STM1743	ABC superfamily (atp-binding), oligopeptide transport protein (oppD) {Salmonella typhimurium LT2 SGSC1412}
STM1767	response regulator in two-component regulatory system with (narL) {Salmonella typhimurium LT2 SGSC1412}
STM1800	putative homologs of microcin C7 resistance protein (ycgQ) {Salmonella typhimurium LT2 SGSC1412}
STM1816	cell division topological specificity factor, reverses MinC (minE) {Salmonella typhimurium LT2 SGSC1412}
STM1881	putative periplasmic protein (yebF) {Salmonella typhimurium LT2 SGSC1412}
STM1915	chemotactic response CheY protein phophatase (cheZ) {Salmonella typhimurium LT2 SGSC1412}
STM1916	chemotaxis regulator, transmits chemoreceptor signals to flagelllar (cheY) {Salmonella typhimurium LT2 SGSC1412}
STM1920	purine-binding chemotaxis protein regulation (cheW) {Salmonella typhimurium LT2 SGSC1412}
STM1921	sensory histitine protein kinase, transduces signal between (cheA) {Salmonella typhimurium LT2 SGSC1412}
STM1935	cytoplasmic ferritin (ftn) {Salmonella typhimurium LT2 SGSC1412}
STM1959	flagellar biosynthesis flagellin, filament structural protein (fliC) {Salmonella typhimurium LT2 SGSC1412}
STM1960	flagellar biosynthesis filament capping protein; enables filament (fliD) {Salmonella typhimurium LT2 SGSC1412}
STM1970	flagellar biosynthesis, component of motor switching and (fliG) {Salmonella typhimurium LT2 SGSC1412}
STM2043	Propanediol utilization: diol dehydratase reactivation (pduG) {Salmonella typhimurium LT2 SGSC1412}
STM2064	Hydrogen sulfide production: iron- sulfur subunit electron (phsB) {Salmonella typhimurium LT2 SGSC1412}
STM2071	ATP phosphoribosyltransferase (hisG) {Salmonella typhimurium LT2 SGSC1412}
STM2072	histidinal dehydrogenase (also histidinol dehydrogenase activity) (hisD) {Salmonella typhimurium LT2 SGSC1412}
STM2073	histidinol phosphate aminotransferase (hisC) {Salmonella typhimurium LT2 SGSC1412}
STM2074	bifunctional: imidazoleglycerol-phosphate dehydratase histidinol-phosphatase (hisB) {Salmonella typhimurium LT2 SGSC1412}
STM2075	glutamine amidotransferase, subunit with HisF (hisH) {Salmonella typhimurium LT2 SGSC1412}
STM2076	N-(5-phospho-L-ribosyl-formimino)-5-amino-1-(5-phosphoribosyl)-4-imidazolecarboxamide isomerase (hisA) {Salmonella typhimurium LT2 SGSC1412}
STM2077	imidazole glycerol phosphate synthase, subunit with HisH (hisF) {Salmonella typhimurium LT2 SGSC1412}
STM2206	phosphoenolpyruvate-dependent sugar phosphotransferase system, EIIA 2 (fruF) {Salmonella typhimurium LT2 SGSC1412}
STM2226	nucleotide associated protein, present in spermidine nucleoids (yejK) {Salmonella typhimurium LT2 SGSC1412}
STM2259	periplasmic nitrate reductase, large subunit, in complex (napA) {Salmonella typhimurium LT2 SGSC1412}
STM2267	outer membrane protein 1b (ibc), porin (ompC) {Salmonella typhimurium LT2 SGSC1412}
STM2314	putative chemotaxis signal transduction protein {Salmonella typhimurium LT2 SGSC1412}
STM2354	ABC superfamily (bind_prot), histidine transport protein (hisJ) {Salmonella typhimurium LT2 SGSC1412}
STM2406	putative oxidoreductase {Salmonella typhimurium LT2 SGSC1412}
STM2427	DNA ligase (lig) {Salmonella typhimurium LT2 SGSC1412}
STM2428	cell division protein involved in FtsZ ring (zipA) {Salmonella typhimurium LT2 SGSC1412}
STM2430	subunit of cysteine synthase A and O-acetylserine (cysK) {Salmonella typhimurium LT2 SGSC1412}
STM2444	ABC superfamily (bind_prot), thiosulfate transport protein (cysP) {Salmonella typhimurium LT2 SGSC1412}
STM2458	ethanolamine ammonia-lyase, heavy chain (eutB) {Salmonella typhimurium LT2 SGSC1412}
STM2495	putative arsenate reductase (yfgD) {Salmonella typhimurium LT2 SGSC1412}
STM2520	putative serine/threonine protein kinase (yfgL) {Salmonella typhimurium LT2 SGSC1412}
STM2524	paral putative membrane protein (yfgA) {Salmonella typhimurium LT2 SGSC1412}
STM2544	believed to be involved in assembly of (yfhP) {Salmonella typhimurium LT2 SGSC1412}
STM2565	phosphoribosylformylglycinamidine synthetase (purG) {Salmonella typhimurium LT2 SGSC1412}
STM2583	GTP-binding elongation factor (lepA) {Salmonella typhimurium LT2 SGSC1412}
STM2641	quinolinate synthetase, B protein (nadB) {Salmonella typhimurium LT2 SGSC1412}
STM2660	ATP-dependent protease, Hsp 100, part of novel (clpB) {Salmonella typhimurium LT2 SGSC1412}
STM2663	putative lipoprotein (yfiO) {Salmonella typhimurium LT2 SGSC1412}
STM2669	bifunctional: chorismate mutase T prephenate dehydrogenase (tyrA) {Salmonella typhimurium LT2 SGSC1412}
STM2670	3-deoxy-D-arabinoheptulosonate-7-phosphate synthase (DAHP synthetase), tyrosine repressible (aroF) {Salmonella typhimurium LT2 SGSC1412}
STM2771	Flagellar synthesis: phase 2 flagellin (filament structural (fljB) {Salmonella typhimurium LT2 SGSC1412}
STM2780	Homolog of pipB, putative pentapeptide repeats (8 {Salmonella typhimurium LT2 SGSC1412}
STM2826	carbon storage regulator (csrA) {Salmonella typhimurium LT2 SGSC1412}
STM2838	putative polysialic acid capsule expression protein (gutQ) {Salmonella typhimurium LT2 SGSC1412}
STM2873	cell invasion protein cytoplasmic (prgI) {Salmonella typhimurium LT2 SGSC1412}
STM2929	2C-methyl-d-erythritol-2,4-cyclodiphosphate synthase (ispF) {Salmonella typhimurium LT2 SGSC1412}
STM2956	(p)ppGpp synthetase I (GTP pyrophosphokinase) (relA) {Salmonella typhimurium LT2 SGSC1412}
STM2960	d-glucarate dehydratase (gudD) {Salmonella typhimurium LT2 SGSC1412}
STM2992	N-alpha-acetylglutamate synthase (amino-acid acetyltransferase) (argA) {Salmonella typhimurium LT2 SGSC1412}
STM3041	peptide chain release factor RF-2 (prfB) {Salmonella typhimurium LT2 SGSC1412}
STM3048	putative aminomethyltransferase (ygfZ) {Salmonella typhimurium LT2 SGSC1412}
STM3067	putative membrane protein, involved in stability of (yggB) {Salmonella typhimurium LT2 SGSC1412}
STM3138	putative methyl-accepting chemotaxis protein {Salmonella typhimurium LT2 SGSC1412}
STM3152	putative methyl-accepting chemotaxis protein {Salmonella typhimurium LT2 SGSC1412}
STM3157	putative oxidoreductase (yghA) {Salmonella typhimurium LT2 SGSC1412}
STM3180	putative cytoplasmic protein (ygiN) {Salmonella typhimurium LT2 SGSC1412}
STM3186	outer membrane channel specific tolerance to colicin (tolC) {Salmonella typhimurium LT2 SGSC1412}
STM3216	putative methyl-accepting chemotaxis protein {Salmonella typhimurium LT2 SGSC1412}
STM3233	putative glutathione S-transferase (yqjG) {Salmonella typhimurium LT2 SGSC1412}
STM3248	tartronate semialdehyde reductase (TSAR) (garR) {Salmonella typhimurium LT2 SGSC1412}
STM3269	putative intracellular proteinase (yhbO) {Salmonella typhimurium LT2 SGSC1412}
STM3310	putative ABC superfamily (atp&memb), transport protein (yrbC) {Salmonella typhimurium LT2 SGSC1412}
STM3330	glutamate synthase, large subunit (gltB) {Salmonella typhimurium LT2 SGSC1412}
STM3331	glutamate synthase, small subunit (gltD) {Salmonella typhimurium LT2 SGSC1412}
STM3334	putative cytosine deaminase {Salmonella typhimurium LT2 SGSC1412}
STM3337	putative ManNAc-6P epimerase (nanE) {Salmonella typhimurium LT2 SGSC1412}
STM3339	N-acetylneuraminate lyase (aldolase) (nanA) {Salmonella typhimurium LT2 SGSC1412}
STM3377	putative nitrate reductase {Salmonella typhimurium LT2 SGSC1412}
STM3399	putative ferripyochelin binding protein (yrdA) {Salmonella typhimurium LT2 SGSC1412}
STM3429	50S ribosomal subunit protein L24 (rplX) {Salmonella typhimurium LT2 SGSC1412}
STM3435	50S ribosomal subunit protein L22 (rplV) {Salmonella typhimurium LT2 SGSC1412}
STM3438	50S ribosomal subunit protein L23 (rplW) {Salmonella typhimurium LT2 SGSC1412}
STM3447	30S ribosomal subunit protein S7, initiates assembly (rpsG) {Salmonella typhimurium LT2 SGSC1412}
STM3487	shikimate kinase I (aroK) {Salmonella typhimurium LT2 SGSC1412}
STM3576	P-type ATPase family, Pb/Cd/Zn/Hg transporting ATPase (zntA) {Salmonella typhimurium LT2 SGSC1412}
STM3577	methyl-accepting transmembrane citrate/phenol chemoreceptor (tcp) {Salmonella typhimurium LT2 SGSC1412}
STM3580	putative inner membrane lipoprotein {Salmonella typhimurium LT2 SGSC1412}
STM3595	putative phosphatase {Salmonella typhimurium LT2 SGSC1412}
STM3610	putative inner membrane protein (yhjG) {Salmonella typhimurium LT2 SGSC1412}
STM3694	L-lactate dehydrogenase (lldD) {Salmonella typhimurium LT2 SGSC1412}
STM3697	putative mandelate racemase / muconate lactonizing enzyme {Salmonella typhimurium LT2 SGSC1412}
STM3699	serine acetyltransferase (cysE) {Salmonella typhimurium LT2 SGSC1412}
STM3740	guanylate kinase (gmk) {Salmonella typhimurium LT2 SGSC1412}
STM3820	putative cytochrome c peroxidase {Salmonella typhimurium LT2 SGSC1412}
STM3835	DNA gyrase, subunit B (type II topoisomerase) (gyrB) {Salmonella typhimurium LT2 SGSC1412}
STM3864	membrane-bound ATP synthase, F1 sector, epsilon-subunit (atpC) {Salmonella typhimurium LT2 SGSC1412}
STM3869	membrane-bound ATP synthase, F0 sector, subunit b (atpF) {Salmonella typhimurium LT2 SGSC1412}
STM3884	ABC superfamily (peri_perm), D-ribose transport protein (rbsB) {Salmonella typhimurium LT2 SGSC1412}
STM3917	transcription termination factor Rho polarity suppressor (rho) {Salmonella typhimurium LT2 SGSC1412}
STM3925	TDP-4-oxo-6-deoxy-D-glucose transaminase (wecE) {Salmonella typhimurium LT2 SGSC1412}
STM3935	a late step of protoheme IX synthesis (hemY) {Salmonella typhimurium LT2 SGSC1412}
STM4007	glutamine synthetase (glnA) {Salmonella typhimurium LT2 SGSC1412}
STM4029	putative acetyltransferase (yiiD) {Salmonella typhimurium LT2 SGSC1412}
STM4055	superoxide dismutase, manganese (sodA) {Salmonella typhimurium LT2 SGSC1412}
STM4059	response reguator in two-component regulatory system with (cpxR) {Salmonella typhimurium LT2 SGSC1412}
STM4091	ATPase component of the HslUV protease (hslU) {Salmonella typhimurium LT2 SGSC1412}
STM4092	peptidase component of the HslUV protease (hslV) {Salmonella typhimurium LT2 SGSC1412}
STM4118	putative Integral membrane protein (yijP) {Salmonella typhimurium LT2 SGSC1412}
STM4157	putative cytoplasmic protein {Salmonella typhimurium LT2 SGSC1412}
STM4167	uroporphyrinogen decarboxylase (hemE) {Salmonella typhimurium LT2 SGSC1412}
STM4232	periplasmic protein of mal regulon (malM) {Salmonella typhimurium LT2 SGSC1412}
STM4245	quinone oxidoreductase, NADPH dependent (qor) {Salmonella typhimurium LT2 SGSC1412}
STM4246	putative replicative DNA helicasechromosome replication; chain elongation (dnaB) {Salmonella typhimurium LT2 SGSC1412}
STM4254	UvrA with UvrBC is a DNA excision (uvrA) {Salmonella typhimurium LT2 SGSC1412}
STM4319	non-specific acid phosphatase (phoN) {Salmonella typhimurium LT2 SGSC1412}
STM4330	chaperone Hsp60 with peptide-dependent ATPase activity, affects (mopA) {Salmonella typhimurium LT2 SGSC1412}
STM4350	oligoribonuclease (orn) {Salmonella typhimurium LT2 SGSC1412}
STM4368	putative exoribonuclease (vacB) {Salmonella typhimurium LT2 SGSC1412}
STM4404	affects pool of 3-phosphoadenosine-5-phosphosulfate in pathway of (cysQ) {Salmonella typhimurium LT2 SGSC1412}
STM4408	peptide methionine sulfoxide reductase (msrA) {Salmonella typhimurium LT2 SGSC1412}
STM4426	activated by transcription factor SsrB, similar to (srfJ) {Salmonella typhimurium LT2 SGSC1412}
STM4494	putative ABC-type sugar/spermidine/putrescine transport systems, ATPase component {Salmonella typhimurium LT2 SGSC1412}
STM4496	putative ATPase involved in DNA repair {Salmonella typhimurium LT2 SGSC1412}
STM4533	methyl-accepting chemotaxis protein I, serine sensor receptor (tsr) {Salmonella typhimurium LT2 SGSC1412}
STM4567	2-deoxyribose-5-phosphate aldolase (deoC) {Salmonella typhimurium LT2 SGSC1412}
STM4587	putative periplasmic protein (creA) {Salmonella typhimurium LT2 SGSC1412}

## Sheet: 8. AMM-1_SmpB
Protein	Description	smpB	wt	Fold Change
STM1624	putative cytoplasmic protein {Salmonella typhimurium LT2 SGSC1412}	11.5832	19.3539	-7.77066
STM2663	putative lipoprotein (yfiO) {Salmonella typhimurium LT2 SGSC1412}	15.5389	20.3872	-4.84839
STM1960	flagellar biosynthesis filament capping protein; enables filament (fliD) {Salmonella typhimurium LT2 SGSC1412}	10.9992	15.7456	-4.74641
STM3610	putative inner membrane protein (yhjG) {Salmonella typhimurium LT2 SGSC1412}	14.6611	19.3665	-4.70544
STM2641	quinolinate synthetase, B protein (nadB) {Salmonella typhimurium LT2 SGSC1412}	9.54303	14.0016	-4.45856
STM1816	cell division topological specificity factor, reverses MinC (minE) {Salmonella typhimurium LT2 SGSC1412}	19.0752	23.0961	-4.02096
STM0231	DNA polymerase III, alpha subunit (dnaE) {Salmonella typhimurium LT2 SGSC1412}	20.888	24.1786	-3.29053
STM0984	ABC superfamily (atp&membrane) transport protein multicopy repressor (msbA) {Salmonella typhimurium LT2 SGSC1412}	18.1713	21.4604	-3.28917
STM2495	putative arsenate reductase (yfgD) {Salmonella typhimurium LT2 SGSC1412}	17.7749	20.8132	-3.03829
STM3233	putative glutathione S-transferase (yqjG) {Salmonella typhimurium LT2 SGSC1412}	18.8399	21.7284	-2.88854
STM2992	N-alpha-acetylglutamate synthase (amino-acid acetyltransferase) (argA) {Salmonella typhimurium LT2 SGSC1412}	18.8303	21.6048	-2.77448
STM2520	putative serine/threonine protein kinase (yfgL) {Salmonella typhimurium LT2 SGSC1412}	20.9729	23.7384	-2.76542
STM0064	dihydrodipicolinate reductase (dapB) {Salmonella typhimurium LT2 SGSC1412}	17.0715	19.7766	-2.70513
STM3310	putative ABC superfamily (atp&memb), transport protein (yrbC) {Salmonella typhimurium LT2 SGSC1412}	12.4102	15.0042	-2.59399
STM2073	histidinol phosphate aminotransferase (hisC) {Salmonella typhimurium LT2 SGSC1412}	20.528	22.7892	-2.26119
STM2072	histidinal dehydrogenase (also histidinol dehydrogenase activity) (hisD) {Salmonella typhimurium LT2 SGSC1412}	20.5888	22.631	-2.04222
STM2071	ATP phosphoribosyltransferase (hisG) {Salmonella typhimurium LT2 SGSC1412}	22.5109	24.177	-1.66611
STM1302	exonuclease III, may repair singlet oxygen induced (xthA) {Salmonella typhimurium LT2 SGSC1412}	19.5031	20.8067	-1.30366
STM2074	bifunctional: imidazoleglycerol-phosphate dehydratase histidinol-phosphatase (hisB) {Salmonella typhimurium LT2 SGSC1412}	22.1081	23.3262	-1.21809
STM1935	cytoplasmic ferritin (ftn) {Salmonella typhimurium LT2 SGSC1412}	19.6361	20.8339	-1.19776
STM2544	believed to be involved in assembly of (yfhP) {Salmonella typhimurium LT2 SGSC1412}	20.8521	22.0179	-1.16581
STM3269	putative intracellular proteinase (yhbO) {Salmonella typhimurium LT2 SGSC1412}	21.5211	22.6401	-1.11903
STM1451	glutathionine S-transferase (gst) {Salmonella typhimurium LT2 SGSC1412}	21.0209	22.1023	-1.08143
STM2077	imidazole glycerol phosphate synthase, subunit with HisH (hisF) {Salmonella typhimurium LT2 SGSC1412}	21.3029	22.2893	-0.98635
STM2076	N-(5-phospho-L-ribosyl-formimino)-5-amino-1-(5-phosphoribosyl)-4-imidazolecarboxamide isomerase (hisA) {Salmonella typhimurium LT2 SGSC1412}	22.3375	23.2202	-0.882707
STM2075	glutamine amidotransferase, subunit with HisF (hisH) {Salmonella typhimurium LT2 SGSC1412}	21.4405	22.1583	-0.71778
STM3180	putative cytoplasmic protein (ygiN) {Salmonella typhimurium LT2 SGSC1412}	21.64	21.9531	-0.313187
STM0608	alkyl hydroperoxide reductase, C22 subunit detoxification of (ahpC) {Salmonella typhimurium LT2 SGSC1412}	24.9696	24.7597	0.209899
STM1290	glyceraldehyde-3-phosphate dehydrogenase A (gapA) {Salmonella typhimurium LT2 SGSC1412}	28.4189	28.0377	0.381251
STM1232	adenylosuccinate lyase (purB) {Salmonella typhimurium LT2 SGSC1412}	23.8711	23.3702	0.500891
STM4567	2-deoxyribose-5-phosphate aldolase (deoC) {Salmonella typhimurium LT2 SGSC1412}	23.8531	23.3455	0.507642
STM1044	Gifsy-2 prophage: superoxide dismutase precursor (Cu-Zn) (sodC) {Salmonella typhimurium LT2 SGSC1412}	26.3643	25.8533	0.510997
STM0874	oxygen-insensitive NADPH nitroreductase (mdaA) {Salmonella typhimurium LT2 SGSC1412}	23.1271	22.5806	0.546496
STM2929	2C-methyl-d-erythritol-2,4-cyclodiphosphate synthase (ispF) {Salmonella typhimurium LT2 SGSC1412}	21.8561	21.1917	0.664472
STM0383	putative cytoplasmic protein (yaiB) {Salmonella typhimurium LT2 SGSC1412}	24.964	24.27	0.69408
STM1337	phenylalanine tRNA synthetase, alpha-subunit (pheS) {Salmonella typhimurium LT2 SGSC1412}	22.8105	22.0751	0.735484
STM3595	putative phosphatase {Salmonella typhimurium LT2 SGSC1412}	25.1382	24.3568	0.78137
STM2660	ATP-dependent protease, Hsp 100, part of novel (clpB) {Salmonella typhimurium LT2 SGSC1412}	24.5256	23.6452	0.880377
STM3048	putative aminomethyltransferase (ygfZ) {Salmonella typhimurium LT2 SGSC1412}	24.3006	23.4179	0.882676
STM4330	chaperone Hsp60 with peptide-dependent ATPase activity, affects (mopA) {Salmonella typhimurium LT2 SGSC1412}	28.4131	27.4731	0.939979
STM0012	chaperone Hsp70 in DNA biosynthesis/cell division (dnaK) {Salmonella typhimurium LT2 SGSC1412}	26.6771	25.7362	0.94091
STM0450	DNA-binding, ATP-dependent protease la cleaves RcsA and (lon) {Salmonella typhimurium LT2 SGSC1412}	25.3996	24.4394	0.960244
STM4029	putative acetyltransferase (yiiD) {Salmonella typhimurium LT2 SGSC1412}	22.2633	21.2908	0.972567
STM1743	ABC superfamily (atp-binding), oligopeptide transport protein (oppD) {Salmonella typhimurium LT2 SGSC1412}	22.6213	21.6084	1.01292
STM3935	a late step of protoheme IX synthesis (hemY) {Salmonella typhimurium LT2 SGSC1412}	26.1095	25.0929	1.01656
STM4059	response reguator in two-component regulatory system with (cpxR) {Salmonella typhimurium LT2 SGSC1412}	19.8217	18.7734	1.04829
STM3447	30S ribosomal subunit protein S7, initiates assembly (rpsG) {Salmonella typhimurium LT2 SGSC1412}	25.7968	24.7198	1.077
STM2259	periplasmic nitrate reductase, large subunit, in complex (napA) {Salmonella typhimurium LT2 SGSC1412}	25.9607	24.8709	1.08976
STM4007	glutamine synthetase (glnA) {Salmonella typhimurium LT2 SGSC1412}	24.3163	23.1642	1.15209
STM1642	acyl carrier protein phosphodiesterase (acpD) {Salmonella typhimurium LT2 SGSC1412}	24.9454	23.7622	1.18324
STM1205	putative protein kinase C inhibitor (ycfF) {Salmonella typhimurium LT2 SGSC1412}	24.1249	22.9407	1.18417
STM3917	transcription termination factor Rho polarity suppressor (rho) {Salmonella typhimurium LT2 SGSC1412}	23.8049	22.5934	1.2115
STM3435	50S ribosomal subunit protein L22 (rplV) {Salmonella typhimurium LT2 SGSC1412}	26.4076	25.0778	1.32981
STM3580	putative inner membrane lipoprotein {Salmonella typhimurium LT2 SGSC1412}	24.5836	23.2519	1.33173
STM0418	transcription termination L factor (nusB) {Salmonella typhimurium LT2 SGSC1412}	22.6822	21.3473	1.33496
STM4092	peptidase component of the HslUV protease (hslV) {Salmonella typhimurium LT2 SGSC1412}	23.0383	21.6562	1.38209
STM4408	peptide methionine sulfoxide reductase (msrA) {Salmonella typhimurium LT2 SGSC1412}	25.0608	23.6191	1.44162
STM2444	ABC superfamily (bind_prot), thiosulfate transport protein (cysP) {Salmonella typhimurium LT2 SGSC1412}	21.6967	20.2303	1.46641
STM2406	putative oxidoreductase {Salmonella typhimurium LT2 SGSC1412}	19.6797	18.2097	1.47005
STM1221	putative nicotinate-nucleotide dimethylbenzimidazolephosphoribosltransferase, homolog of virulence factor (cobB) {Salmonella typhimurium LT2 SGSC1412}	21.6069	20.08	1.52693
STM4426	activated by transcription factor SsrB, similar to (srfJ) {Salmonella typhimurium LT2 SGSC1412}	21.9223	20.3845	1.53771
STM0487	chaperone Hsp90, heat shock protein C 62.5 (htpG) {Salmonella typhimurium LT2 SGSC1412}	24.7334	23.1797	1.55365
STM0617	RNase I, cleaves phosphodiester bond between any (rna) {Salmonella typhimurium LT2 SGSC1412}	23.4523	21.7964	1.65586
STM2428	cell division protein involved in FtsZ ring (zipA) {Salmonella typhimurium LT2 SGSC1412}	21.5236	19.7885	1.73517
STM4368	putative exoribonuclease (vacB) {Salmonella typhimurium LT2 SGSC1412}	22.196	20.1139	2.08207
STM1633	putative periplasmic binding protein {Salmonella typhimurium LT2 SGSC1412}	26.3367	24.1683	2.16833
STM1690	phage shock protein negative regulatory gene for (pspA) {Salmonella typhimurium LT2 SGSC1412}	17.1225	14.8957	2.22681
STM3337	putative ManNAc-6P epimerase (nanE) {Salmonella typhimurium LT2 SGSC1412}	20.571	18.3346	2.23638
STM2826	carbon storage regulator (csrA) {Salmonella typhimurium LT2 SGSC1412}	24.0652	21.6596	2.40564
STM2427	DNA ligase (lig) {Salmonella typhimurium LT2 SGSC1412}	21.5257	19.1104	2.41539
STM0112	3-isopropylmalate dehydrogenase (leuB) {Salmonella typhimurium LT2 SGSC1412}	19.4113	16.1403	3.27094
STM2669	bifunctional: chorismate mutase T prephenate dehydrogenase (tyrA) {Salmonella typhimurium LT2 SGSC1412}	22.0155	18.179	3.83653
STM2226	nucleotide associated protein, present in spermidine nucleoids (yejK) {Salmonella typhimurium LT2 SGSC1412}	22.2464	18.3053	3.9411
STM2838	putative polysialic acid capsule expression protein (gutQ) {Salmonella typhimurium LT2 SGSC1412}	13.8547	9.54303	4.31162
STM3152	putative methyl-accepting chemotaxis protein {Salmonella typhimurium LT2 SGSC1412}	16.5569	12.1755	4.3814
STM3339	N-acetylneuraminate lyase (aldolase) (nanA) {Salmonella typhimurium LT2 SGSC1412}	24.6948	20.12	4.57486
STM3399	putative ferripyochelin binding protein (yrdA) {Salmonella typhimurium LT2 SGSC1412}	21.3475	16.6865	4.66094
STM1412	Secretion system apparatus (ssaL) {Salmonella typhimurium LT2 SGSC1412}	22.1665	17.3938	4.77267
STM1442	putative multidrug resistance efflux pump (ydhJ) {Salmonella typhimurium LT2 SGSC1412}	17.5523	12.6272	4.92502
STM4157	putative cytoplasmic protein {Salmonella typhimurium LT2 SGSC1412}	17.8564	12.7185	5.1379
STM0956	ABC superfamily (atp&memb), cytochrome-related transporter (cydC) {Salmonella typhimurium LT2 SGSC1412}	16.5653	11.4202	5.14512
STM0975	putative cytoplasmic protein (ycaO) {Salmonella typhimurium LT2 SGSC1412}	19.4533	14.0025	5.45081
STM0794	biotin synthetase (bioB) {Salmonella typhimurium LT2 SGSC1412}	21.1303	15.6506	5.47971
STM3377	putative nitrate reductase {Salmonella typhimurium LT2 SGSC1412}	15.7876	10.1651	5.6225
STM3487	shikimate kinase I (aroK) {Salmonella typhimurium LT2 SGSC1412}	25.3631	19.3754	5.98771
STM0321	gamma-glutamate kinase (proB) {Salmonella typhimurium LT2 SGSC1412}	19.8714	13.0514	6.82005

## Sheet: 9. AMM-2_SmpB
Protein	Description	smpB	wt	Fold Change
STM2064	Hydrogen sulfide production: iron- sulfur subunit electron (phsB) {Salmonella typhimurium LT2 SGSC1412}	12.2799	17.6174	-5.33749
STM1915	chemotactic response CheY protein phophatase (cheZ) {Salmonella typhimurium LT2 SGSC1412}	15.601	20.6514	-5.05035
STM1970	flagellar biosynthesis, component of motor switching and (fliG) {Salmonella typhimurium LT2 SGSC1412}	14.6323	19.2985	-4.6662
STM4118	putative Integral membrane protein (yijP) {Salmonella typhimurium LT2 SGSC1412}	12.5588	15.7382	-3.1794
STM2873	cell invasion protein cytoplasmic (prgI) {Salmonella typhimurium LT2 SGSC1412}	18.299	20.4817	-2.18277
STM3577	methyl-accepting transmembrane citrate/phenol chemoreceptor (tcp) {Salmonella typhimurium LT2 SGSC1412}	20.637	22.8197	-2.18272
STM0993	putative chromosome partitioning (mukE) {Salmonella typhimurium LT2 SGSC1412}	16.3406	18.1802	-1.83962
STM4232	periplasmic protein of mal regulon (malM) {Salmonella typhimurium LT2 SGSC1412}	19.7475	20.936	-1.18845
STM3429	50S ribosomal subunit protein L24 (rplX) {Salmonella typhimurium LT2 SGSC1412}	21.4481	21.7326	-0.284553
STM3884	ABC superfamily (peri_perm), D-ribose transport protein (rbsB) {Salmonella typhimurium LT2 SGSC1412}	21.9782	22.2176	-0.239389
STM4055	superoxide dismutase, manganese (sodA) {Salmonella typhimurium LT2 SGSC1412}	17.4709	17.2231	0.247859
STM2956	(p)ppGpp synthetase I (GTP pyrophosphokinase) (relA) {Salmonella typhimurium LT2 SGSC1412}	21.3938	21.0605	0.333272
STM3864	membrane-bound ATP synthase, F1 sector, epsilon-subunit (atpC) {Salmonella typhimurium LT2 SGSC1412}	23.2333	22.8119	0.421388
STM2430	subunit of cysteine synthase A and O-acetylserine (cysK) {Salmonella typhimurium LT2 SGSC1412}	26.0905	25.0941	0.99639
STM1078	putative cytoplasmic protein {Salmonella typhimurium LT2 SGSC1412}	24.4538	23.4519	1.00191
STM3576	P-type ATPase family, Pb/Cd/Zn/Hg transporting ATPase (zntA) {Salmonella typhimurium LT2 SGSC1412}	22.956	21.906	1.05
STM1589	putative NADP-dependent oxidoreductase (yncB) {Salmonella typhimurium LT2 SGSC1412}	25.0468	23.968	1.0788
STM3157	putative oxidoreductase (yghA) {Salmonella typhimurium LT2 SGSC1412}	27.3937	26.229	1.16478
STM2771	Flagellar synthesis: phase 2 flagellin (filament structural (fljB) {Salmonella typhimurium LT2 SGSC1412}	25.8469	24.5915	1.2554
STM4494	putative ABC-type sugar/spermidine/putrescine transport systems, ATPase component {Salmonella typhimurium LT2 SGSC1412}	18.8511	17.5071	1.34409
STM0712	putative carboxylase (ybgJ) {Salmonella typhimurium LT2 SGSC1412}	19.9689	18.6038	1.36512
STM4319	non-specific acid phosphatase (phoN) {Salmonella typhimurium LT2 SGSC1412}	26.4002	25.0104	1.3898
STM1567	alcohol dehydrogenase, propanol preferring (adhP) {Salmonella typhimurium LT2 SGSC1412}	27.3482	25.9364	1.41184
STM3233	putative glutathione S-transferase (yqjG) {Salmonella typhimurium LT2 SGSC1412}	21.655	20.1851	1.46993
STM3869	membrane-bound ATP synthase, F0 sector, subunit b (atpF) {Salmonella typhimurium LT2 SGSC1412}	24.7732	23.2743	1.4989
STM1151	membrane glycosyltransferase synthesis of membrane-derived oligosaccharide (MDO)/synthesis (mdoH) {Salmonella typhimurium LT2 SGSC1412}	21.028	19.4814	1.54657
STM1729	putative cytoplasmic protein (yciF) {Salmonella typhimurium LT2 SGSC1412}	28.5553	26.9956	1.55974
STM0397	response regulator in two-component regulatory system with (phoB) {Salmonella typhimurium LT2 SGSC1412}	22.6062	21.0156	1.59058
STM0615	putative dehydrogenase (ybdR) {Salmonella typhimurium LT2 SGSC1412}	23.8381	22.1493	1.68879
STM4254	UvrA with UvrBC is a DNA excision (uvrA) {Salmonella typhimurium LT2 SGSC1412}	18.083	16.2713	1.81169
STM3067	putative membrane protein, involved in stability of (yggB) {Salmonella typhimurium LT2 SGSC1412}	19.5657	17.5838	1.98188
STM1800	putative homologs of microcin C7 resistance protein (ycgQ) {Salmonella typhimurium LT2 SGSC1412}	19.6846	17.596	2.08863
STM4587	putative periplasmic protein (creA) {Salmonella typhimurium LT2 SGSC1412}	18.6358	16.4676	2.16825
STM3595	putative phosphatase {Salmonella typhimurium LT2 SGSC1412}	22.991	20.6894	2.30163
STM2444	ABC superfamily (bind_prot), thiosulfate transport protein (cysP) {Salmonella typhimurium LT2 SGSC1412}	17.5716	14.8296	2.74194
PSLT046	putative carbonic anhydrase {Salmonella typhimurium LT2 SGSC1412}	21.6714	18.6523	3.01908
[truncated: 14 more rows]

[truncated: 7 more sheets: 10. Stat_SmpB, 11. Log_SmpB, 12. AMM-1 overlap, 13. AMM-2 overlap, 14. Stat overlap, 15. Log overlap, 16. Regulation Summary]
