# Supplementary material for: Global Systems-Level Analysis of Hfq and SmpB Deletion Mutants in Salmonella: Implications for Virulence and Global Protein Translation
Source: PLoS One. 2009 Mar 11;4(3):e4809. doi: 10.1371/journal.pone.0004809 (PMC2652828; doi:10.1371/journal.pone.0004809)
Supplement: Table S3 — Validation of proteomics dataset by cross-comparison with the literature. (0.05 MB XLS) [file pone.0004809.s003.xls]

## Sheet: Index
Sheet Number	Contents
1	Members of ~70 Hfq-dependent proteins reported Sittka et al. (2007) identified in this study
2	Cross comparison of differentially expressed proteins following hfq deletion in this study and the Sittka study

## Sheet: 1. Proteins identified
Protein	Description	Gene Symbol	Regulation - Sittka et al. (2007)
STM0066	carbamoyl-phosphate synthetase, glutamine-hydrolysing small subunit	CarA	-
STM0218	uridine 5'-monophosphate kinase	PyrH	-
STM0739	succinyl-CoA synthetase, alpha subunit	SucD	-
STM0831	stress response DNA-binding protein; starvation induced resistance to H2O2; DNA protection during starvation protein	Dps	-
STM0958	thioredoxin reductase; thioredoxin reductase	TrxB	-
STM1197	3-oxoacyl-[acyl-carrier-protein] synthase II	FabF	-
STM1376	putative methyl-accepting chemotaxis protein; major outer membrane lipoprotein	LppB	-
STM1377	murein lipoprotein, links outer & inner membranes; major outer membrane lipoprotein	Lpp	-
STM1652	putative universal stress protein	YnaF	-
STM1726	Tryptophan synthase beta chain	TrpB	-
STM1772	3-deoxy-D-manno-octulosonic acid 8-P synthetase	KdsA	-
STM1780	phosphoribosylpyrophosphate synthetase	PrsA	-
STM1959	flagellin, filament structural protein	FliC	-
STM2081	gluconate-6-phosphate dehydrogenase, decarboxylating	Gnd	-
STM2337	acetate kinase A (propionate kinase 2)	AckA	-
STM2354	ABC superfamily, histidine-binding periplasmic protein	HisJ	-
STM2498	undecaprenyl pyrophosphate synthetase (di-trans,poly-cis-decaprenylcistransferase); uracil phosphoribosyltransferase	Upp	-
STM2542	NifU homolog involved in Fe-S cluster formation	NifU	-
STM2665	ribosome associated factor, stabilizes ribosomes against dissociation; putative sigma(54) modulation protein	YfiA	-
STM2817	quorum sensing protein, produces autoinducer - acyl-homoserine lactone-signaling molecules	LuxS	-
STM2882	cell invasion protein	SipA	-
STM2884	cell invasion protein	SipC	-
STM2960	D-glucarate dehydratase	GudD	-
STM3285	ribosome-binding factor, role in processing of 10S rRNA	RbfA	-
STM3416	30S ribosomal subunit protein S4	RpsD	-
STM3440	50S ribosomal subunit protein L3	RplC	-
STM3709	2-amino-3-ketobutyrate CoA ligase (glycine acetyltransferase)	Kbl	-
STM3982	3-ketoacyl-CoA thiolase; (thiolase I, acetyl-CoA transferase), small (beta) subunit of the fatty acid-oxidizing multienzyme complex	FadA	-
STM4146	protein chain elongation factor EF-Tu (duplicate of tufA)	TufB	-
STM4152	50S ribosomal subunit protein L7/L12	RplL	-
STM4229	ABC superfamily maltose transport protein, substrate recognition for transport & chemotaxis	MalE	-
STM4561	hyperosmotically inducible periplasmic protein, RpoS-dependent stationary phase gene	OsmY	-
STM1328	putative outer membrane protein		-
STM0833	ail & ompX Homolog; outer membrane protein x precursor	OmpX	-/+
STM3359	malate dehydrogenase	Mdh	-/+
STM0092	peptidyl-prolyl cis-trans isomerase, survival protein	SurA	+
STM0209	periplasmic serine protease Do, heat shock protein	HtrA	+
STM0217	protein chain elongation factor EF-Ts	Tsf	+
STM0224	putative outer membrane antigen	YaeT	+
STM0443	cytochrome o ubiquinol oxidase subunit II	CyoA	+
STM0665	ABC transporter periplasmic binding protein; ABC superfamily, glutamate/aspartate transporter	GltI	+
STM0749	tol protein required for outer membrane integrity, uptake of group A colicins, & translocation of phage DNA to cytoplasm; peptidoglycan-associated lipoprotein precursor	Pal	+
STM0830	ABC superfamily (bind_prot), glutamine high-affinity transporter	GlnH	+
STM0943	cold shock-like protein CspD; similar to CspA but not cold shock induced	CspD	+
STM0999	outer membrane protein 1a (ia;b;f), porin	OmpF	+
STM1238	isocitrate dehydrogenase in e14 prophage, specific for NADP+	IcdA	+
STM1246	PhoP regulated: reduced macrophage survival; virulence membrane protein PagC precursor	PagC	+
STM1682	thiol peroxidase	Tpx	+
STM1746	ABC superfamily, oligopeptide transport protein with chaperone properties	OppA	+
STM2190	ABC superfamily (peri_perm), galactose transport protein	MglB	+
STM2282	glycerophosphodiester phosphodiesterase, periplasmic	GlpQ	+
STM2444	ABC superfamily, thiosulfate transport protein	CysP	+
STM2472	paral putative transferase; phosphate acetyltransferase	MaeB	+
STM2488	lipoprotein-34	NlpB	+
STM2995	protease III	Ptr	+
STM3267	paral putative periplasmic protein; possible lipoprotein	YraP	+
STM3299	transcription elongation factor, cleaves 3' nucleotide of paused mRNA	GreA	+
STM3379	acetylCoA carboxylase, BCCP subunit, biotin carboxyl carrier protein	AccB	+
STM3453	FKBP-type peptidyl-prolyl cis-trans isomerase (rotamase)	FkpA	+
STM3630	ABC superfamily, dipeptide transport protein	DppA	+
STM3645	putative outer membrane lipoprotein	YiaD	+
STM3857	ABC superfamily, high-affinity phosphate transporter	PstS	+
STM3884	ABC superfamily, D-ribose transport protein; D-ribose-binding periplasmic protein	RbsB	+
STM4086	glycerol kinase	GlpK	+
STM4249	non-specific acid phosphatase/phosphotransferase, class B	AphA	+
STM2494	putative inner membrane or exported		+
STM2786	tricarboxylic transport		+

## Sheet: 2. Cross comparison
			Regulation under indicated growth condition
Protein	Description	Gene Symbol	Sittka et al. (2007); ESP	LB Log	LB Stat	AMM-2	AMM-1
STM0066	carbamoyl-phosphate synthetase, glutamine-hydrolysing small subunit (carA) {Salmonella typhimurium LT2 SGSC1412}	CarA	-	oppo	yes		oppo
STM0218	uridylate kinase (pyrH) {Salmonella typhimurium LT2 SGSC1412}	PyrH	-				yes
STM0831	stress response DNA-binding protein starvation induced resistance (dps) {Salmonella typhimurium LT2 SGSC1412}	Dps	-	yes	yes	oppo	yes
STM1197	3-oxoacyl-[acyl-carrier-protein] synthase II (fabF) {Salmonella typhimurium LT2 SGSC1412}	FabF	-				yes
STM1652	putative universal stress protein (ynaF) {Salmonella typhimurium LT2 SGSC1412}	YnaF	-	yes
STM1726	tryptophan synthase, beta protein (trpB) {Salmonella typhimurium LT2 SGSC1412}	TrpB	-			oppo
STM1772	3-deoxy-D-manno-octulosonic acid 8-P synthetase (kdsA) {Salmonella typhimurium LT2 SGSC1412}	KdsA	-				oppo
STM1959	flagellar biosynthesis flagellin, filament structural protein (fliC) {Salmonella typhimurium LT2 SGSC1412}	FliC	-	yes	yes	yes
STM2081	gluconate-6-phosphate dehydrogenase, decarboxylating (gnd) {Salmonella typhimurium LT2 SGSC1412}	Gnd	-			oppo
STM2337	acetate kinase A (propionate kinase 2) (ackA) {Salmonella typhimurium LT2 SGSC1412}	AckA	-				oppo
STM2498	uracil phosphoribosyltransferase (upp) {Salmonella typhimurium LT2 SGSC1412}	Upp	-		yes		yes
STM2817	quorum sensing protein, produces autoinducer - acyl-homoserine (luxS) {Salmonella typhimurium LT2 SGSC1412}	LuxS	-		yes
STM2882	cell invasion protein (sipA) {Salmonella typhimurium LT2 SGSC1412}	SipA	-		oppo
STM2960	d-glucarate dehydratase (gudD) {Salmonella typhimurium LT2 SGSC1412}	GudD	-	oppo
STM3285	ribosome-binding factor, role in processing of 10S (rbfA) {Salmonella typhimurium LT2 SGSC1412}	RbfA	-	oppo
STM3416	30S ribosomal subunit protein S4 (rpsD) {Salmonella typhimurium LT2 SGSC1412}	RpsD	-		yes
STM3709	2-amino-3-ketobutyrate CoA ligase (glycine acetyltransferase) (kbl) {Salmonella typhimurium LT2 SGSC1412}	Kbl	-				yes
STM3982	3-ketoacyl-CoA thiolase (thiolase I, acetyl-CoA transferase), in (fadA) {Salmonella typhimurium LT2 SGSC1412}	FadA	-		yes
STM4146	protein chain elongation factor EF-Tu (duplicate of (tufB) {Salmonella typhimurium LT2 SGSC1412}	TufB	-	yes
STM4229	ABC superfamily (bind_prot) maltose transport protein, substrate (malE) {Salmonella typhimurium LT2 SGSC1412}	MalE	-			oppo
STM4561	hyperosmotically inducible periplasmic protein, RpoS-dependent stationary phase (osmY) {Salmonella typhimurium LT2 SGSC1412}	OsmY	-	yes	yes	yes	yes
STM3359	malate dehydrogenase (mdh) {Salmonella typhimurium LT2 SGSC1412}	Mdh	-/+	yes		yes
STM0092	peptidyl-prolyl cis-trans isomerase, survival protein (surA) {Salmonella typhimurium LT2 SGSC1412}	SurA	+	yes	yes	yes	yes
STM0209	periplasmic serine protease Do, heat shock protein (htrA) {Salmonella typhimurium LT2 SGSC1412}	HtrA	+	yes	yes	yes	yes
STM0217	protein chain elongation factor EF-Ts (tsf) {Salmonella typhimurium LT2 SGSC1412}	Tsf	+
STM0224	putative outer membrane antigen (yaeT) {Salmonella typhimurium LT2 SGSC1412}	YaeT	+	yes		yes
STM0665	ABC superfamily (bind_prot), glutamate/aspartate transporter (gltI) {Salmonella typhimurium LT2 SGSC1412}	GltI	+	yes			yes
STM0830	ABC superfamily (bind_prot), glutamine high-affinity transporter (glnH) {Salmonella typhimurium LT2 SGSC1412}	GlnH	+	yes	yes	yes	yes
STM0999	outer membrane protein 1a (iab;f), porin (ompF) {Salmonella typhimurium LT2 SGSC1412}	OmpF	+			yes
STM1238	isocitrate dehydrogenase in e14 prophage, specific for (icdA) {Salmonella typhimurium LT2 SGSC1412}	IcdA	+			yes
STM1246	PhoP regulated: reduced macrophage survival (pagC) {Salmonella typhimurium LT2 SGSC1412}	PagC	+			yes
STM1682	thiol peroxidase (tpx) {Salmonella typhimurium LT2 SGSC1412}	Tpx	+		yes	yes	yes
STM1746	ABC superfamily (periplasm), oligopeptide transport protein with (oppA) {Salmonella typhimurium LT2 SGSC1412}	OppA	+	yes	yes	yes	yes
STM2190	ABC superfamily (peri_perm), galactose transport protein (mglB) {Salmonella typhimurium LT2 SGSC1412}	MglB	+		yes
STM2282	glycerophosphodiester phosphodiesterase, periplasmic (glpQ) {Salmonella typhimurium LT2 SGSC1412}	GlpQ	+		yes
STM2444	ABC superfamily (bind_prot), thiosulfate transport protein (cysP) {Salmonella typhimurium LT2 SGSC1412}	CysP	+			yes
STM2472	paral putative transferase (maeB) {Salmonella typhimurium LT2 SGSC1412}	MaeB	+			oppo	yes
STM2488	lipoprotein-34 (nlpB) {Salmonella typhimurium LT2 SGSC1412}	NlpB	+	yes		yes
STM2995	protease III (ptr) {Salmonella typhimurium LT2 SGSC1412}	Ptr	+			yes
STM3267	paral putative periplasmic protein (yraP) {Salmonella typhimurium LT2 SGSC1412}	YraP	+			yes
STM3299	transcription elongation factor, cleaves 3 nucleotide of (greA) {Salmonella typhimurium LT2 SGSC1412}	GreA	+	yes	yes	yes
STM3379	acetylCoA carboxylase, BCCP subunit, carrier of biotin (accB) {Salmonella typhimurium LT2 SGSC1412}	AccB	+			yes
STM3453	FKBP-type peptidyl-prolyl cis-trans isomerase (rotamase) (fkpA) {Salmonella typhimurium LT2 SGSC1412}	FkpA	+	yes	yes	yes
STM3630	ABC superfamily (peri_perm), dipeptide transport protein (dppA) {Salmonella typhimurium LT2 SGSC1412}	DppA	+	yes	yes	yes	yes
STM3645	putative outer membrane lipoprotein (yiaD) {Salmonella typhimurium LT2 SGSC1412}	YiaD	+			yes	yes
STM3857	ABC superfamily (bind_prot), high-affinity phosphate transporter (pstS) {Salmonella typhimurium LT2 SGSC1412}	PstS	+				oppo
STM3884	ABC superfamily (peri_perm), D-ribose transport protein (rbsB) {Salmonella typhimurium LT2 SGSC1412}	RbsB	+			yes	yes
STM4086	glycerol kinase (glpK) {Salmonella typhimurium LT2 SGSC1412}	GlpK	+		yes	yes	yes
STM4249	non-specific acid phosphatase/phosphotransferase, class B (aphA) {Salmonella typhimurium LT2 SGSC1412}	AphA	+	yes	yes	yes	yes
STM2494	putative inner membrane or exported {Salmonella typhimurium LT2 SGSC1412}		+		yes	yes
STM2786	tricarboxylic transport {Salmonella typhimurium LT2 SGSC1412}		+	yes
	ESP = early stationary phase
	yes = agreement with Sittka et al. proposed direction of regulation
	oppo = direction of regulation opposite to that proposed by Sittka et al.
